# Supplementary material for: Zoonotic Mycobacterium bovis–induced Tuberculosis in Humans
Source: Emerg Infect Dis. 2013 Jun;19(6):899–908. doi: 10.3201/eid1906.120543 (PMC4816377; doi:10.3201/eid1906.120543)
Supplement: Technical Appendix 2 — Database of all identified 1,203 potentially relevant reports; core dataset extracted from eligible records including data on disease frequency and mortality; and variable names used for the core dataset. [file 12-0543-Techapp-s2.xlsx]

## Sheet: Table 1
	Technical Appendix 2 Table 1. Potentially relevant reports identified within this systematic literature review
	Record ID	Title	Authors	Publication Date	Notes	Keywords	Start Page	End Page	Journal	Volume	Issue	Abstract	Address	Web/URL
	1	Tracing the origins of Mycobacterium bovis tuberculosis in humans in the USA to cattle in Mexico using spoligotyping	Rodwell TC;Kapasi AJ;Moore M;Milian-Suazo F;Harris B;Guerrero LP;Moser K;Strathdee SA;Garfein RS;	2010 Apr 16	DA - 20100419IS - 1878-3511 (Electronic)IS - 1201-9712 (Linking)LA - ENGPT - JOURNAL ARTICLE	Americas;analysis;California;Cattle;Disease;Genotype;Health;Humans;Infection;methods;Mexico;Mycobacterium;Mycobacterium bovis;Population;Public Health;Tuberculosis;Universities;			Int J Infect Dis			OBJECTIVES: To compare genotypes of Mycobacterium bovis strains from humans in Southern California with genotypes of M. bovis strains in cattle in Mexico and the USA to explore the possible origins of human infections. METHODS: We conducted a descriptive analysis of M. bovis genotypes from a binational population of humans and cattle using spacer oligonucleotide typing (spoligotyping). RESULTS: O…	Division of Global Public Health, University of California, San Diego, Institute of the Americas, 10111N. Torrey Pines Rd, La Jolla, CA 92093-0507, USA	PM:20399697
	2	Integrated data collection on zoonoses in the European Union, from animals to humans, and the analyses of the data	Ammon A;Makela P;	2010 Mar 16	DA - 20100416IS - 1879-3460 (Electronic)IS - 0168-1605 (Linking)LA - ENGPT - JOURNAL ARTICLE	analysis;Animal;Animals;Brucella;Communicable Diseases;Data Collection;Denmark;Disease;European Union;Food;Humans;Listeria;Mycobacterium;Mycobacterium bovis;Rabies;Safety;Salmonella;Sweden;Trichinella;Universities;Yersinia;Zoonose;Zoonoses;			Int J Food Microbiol			The European Community (EC) has been collecting for 15 years data on zoonoses and agents thereof that integrate the information from human cases and their occurrence in food and animals. The current data collection covers 11 zoonotic agents: Salmonella, Campylobacter, Listeria, verotoxigenic E. coli (VTEC), Yersinia spp., Brucella, Mycobacterium bovis, Trichinella and Echinoccoccus, as well as ra…	European Centre for Disease Prevention and Control, Tomtebodavagen 11A, 17183 Stockholm, Sweden	PM:20395001
	3	First insights into the genetic diversity of Mycobacterium tuberculosis isolates from HIV-infected Mexican patients and mutations causing multidrug resistance	Lopez-Alvarez R;Badillo-Lopez C;Cerna-Cortes JF;Castillo-Ramirez I;Rivera-Gutierrez S;Helguera-Repetto AC;Aguilar D;Hernandez-Pando R;Samper S;Merchand JA;	2010	DA - 20100329IS - 1471-2180 (Electronic)IS - 1471-2180 (Linking)LA - engPT - Journal ArticlePT - Research Support, Non-U.S. Gov'tSB - IM	analysis;Codon;Drug Resistance;Genes;Infection;Isoniazid;Mexico;Mutation;Mycobacterium;Mycobacterium tuberculosis;Population;Prevalence;Research;Rifampin;Tuberculosis;	82		BMC Microbiol	10		BACKGROUND: The prevalence of infections with Mycobacterium tuberculosis (MTb) and nontuberculous mycobacteria (NTM) species in HIV-infected patients in Mexico is unknown. The aims of this study were to determine the frequency of MTb and NTM species in HIV-infected patients from Mexico City, to evaluate the genotypic diversity of the Mycobacterium tuberculosis complex strains, to determine their …	Departamento de Microbiologia, ENCB-IPN, Mexico City, Mexico	PM:20236539
	4	[Zoonotic aspects of tuberculosis caused by Mycobacterium bovis]	Suzuki Y;Matsuba T;Nakajima C;	2010 Feb	DA - 20100316IS - 0022-9776 (Print)IS - 0022-9776 (Linking)LA - jpnPT - English AbstractPT - Journal ArticlePT - ReviewSB - IM	Agriculture;Animal;Animals;Animals,Domestic;Bacteria;English Abstract;Environment;epidemiology;Health;Humans;Infection;Japan;Mycobacterium;Mycobacterium bovis;Mycobacterium tuberculosis;Primates;Research;Role;transmission;Tuberculosis;Universities;veterinary;Zoonoses;	79	86	Kekkaku	85	2	Pathogens transmitting between the environment, wildlife, livestock and humans are major health concerns for human and domestic animal and in addition, for the sustainability of agriculture and the conservation of wildlife. Among pathogens causing zoonosis, Genus Mycobacterium including Mycobacterium tuberculosis, M. bovis, M. avium is thought to be important. The most important bacteria as an et…	Department of Global Epidemiology, Hokkaido University Research Center for Zoonosis Control, Japan. suzuki@czc.hokudai.ac.jp	PM:20229820
	5	Importance of identifying Mycobacterium bovis as a causative agent of human tuberculosis	lix-Beguec C;Fauville-Dufaux M;Stoffels K;Ommeslag D;Walravens K;Saegerman C;Supply P;	2010 Mar	DA - 20100301IS - 1399-3003 (Electronic)IS - 0903-1936 (Linking)LA - engPT - LetterSB - IM	Mycobacterium;Mycobacterium bovis;Tuberculosis;	692	694	Eur Respir J	35	3			PM:20190335
	6	[Acute exacerbation of tuberculous osteoarthritis of the knee caused by trauma: clinical management]	Sauer B;Hofmann GO;Tiemann A;	2009 Nov	DA - 20100225IS - 1864-6743 (Electronic)IS - 1864-6697 (Linking)LA - gerPT - English AbstractPT - Journal ArticleSB - IM	Arthritis;Arthrodesis;Debridement;diagnosis;English Abstract;Incidence;Infection;Knee;Mycobacterium;Mycobacterium bovis;Osteoarthritis;Risk;surgery;therapy;Tuberculosis;Walking;	734	739	Z Orthop Unfall	147	6	AIM: With this manuscript we want to show a means of the clinical management in an advanced stage of tuberculous destruction of the knee in elderly, polymorbid patients with a high risk of undergoing surgery. METHOD: We describe the case of a patient who suffered from a Mycobacterium bovis infection of the left knee that led to spontaneous ankylosis in her childhood. At the age of 87 years an acu…	Fachkrankenhaus fur Orthopadie, Waldkrankenhaus Bad Duben. bettina_sauer@hotmail.com	PM:20183752
	7	Cutaneous TB caused by Mycobacterium bovis in a veterinary surgeon following exposure to a tuberculous alpaca (Vicugna pacos)	Twomey DF;Higgins RJ;Worth DR;Okker M;Gover K;Nabb EJ;Speirs G;	2010 Feb 6	DA - 20100208IS - 0042-4900 (Print)IS - 0042-4900 (Linking)LA - engPT - Case ReportsPT - Journal ArticleSB - IM	Adult;adverse effects;Animals;Camelids,New World;diagnosis;Diagnosis,Differential;etiology;Female;genetics;Humans;isolation & purification;Laboratories;microbiology;Mycobacterium;Mycobacterium bovis;Occupational Diseases;Occupational Exposure;transmission;Tuberculosis;Tuberculosis,Cutaneous;veterinary;	175	177	Vet Rec	166	6		Veterinary Laboratories Agency - Starcross, Staplake Mount, Starcross, Exeter EX6 8PE. f.twomey@vla.defra.gsi.gov.uk	PM:20139381
	8	Mycobacterium bovis discitis as a complication of intravesical Bacillus Calmette-Guerin therapy	Colebatch AN;Mounce KE;	2010 Mar	DA - 20100310IS - 1536-7355 (Electronic)IS - 1076-1608 (Linking)LA - engPT - Journal ArticleSB - IM	Abscess;Back;Back Pain;Culture;Discitis;Infection;Low Back Pain;Mycobacterium;Mycobacterium bovis;Pain;Prognosis;Rheumatology;therapy;	74	75	J Clin Rheumatol	16	2	We report a culture-proven case of Mycobacterium bovis discitis in a 67-year-old man who had received intravesical Bacillus Calmette-Guerin for bladder cancer 5 years previously. He presented with severe low back pain, and imaging revealed features of discitis and paraspinal abscesses. On aspiration of the abnormal tissue, culture confirmed infection with M. bovis. Quadruple antituberculous thera…	Department of Rheumatology, Christchurch Hospital, Christchurch, United Kingdom. a_colebatch@hotmail.com	PM:20130477
	9	Tuberculosis in Australia: bacteriologically confirmed cases and drug resistance, 2007. A report of the Australian Mycobacterium Reference Laboratory Network	Lumb R;Bastion I;Carter R;Jelfs P;Keehner T;Sievers A;	2009 Sep	DA - 20100101IS - 0725-3141 (Print)IS - 0725-3141 (Linking)LA - engPT - Journal ArticleRN - 0 (Antitubercular Agents)SB - IM	Adult;Aged;Antitubercular Agents;Australia;Bacteriology;China;Disease;Drug Resistance;Drug Resistance,Multiple,Bacterial;epidemiology;Ethambutol;Female;Humans;In Vitro;India;Isoniazid;Laboratories;Male;microbiology;Mycobacterium;Mycobacterium tuberculosis;Papua New Guinea;pathology;pharmacology;Philippines;Population;Pyrazinamide;Sputum;Tuberculosis;Vietnam;	298	303	Commun Dis Intell	33	3	The Australian Mycobacterium Reference Laboratory Network collects and analyses laboratory data on new cases of disease caused by the Mycobacterium tuberculosis complex. In 2007, a total of 872 cases were identified by bacteriology; an annual reporting rate of 4.1 cases per 100,000 population. Isolates were identified as M. tuberculosis (n=867), M. africanum (n=4) and M. bovis (n=1). Fifteen chil…	Microbiology and Infectious Diseases, SA Pathology, Adelaide, South Australia. richard.lumb@imvs.sa.gov.au	PM:20043600
	10	Impact of immigration on tuberculosis in a low-incidence area of Italy: a molecular epidemiology approach	Garzelli C;Lari N;Cuccu B;Tortoli E;Rindi L;	2009 Dec 23	DA - 20091231IS - 1469-0691 (Electronic)IS - 1198-743X (Linking)LA - ENGPT - JOURNAL ARTICLE	Drug Resistance;epidemiology;Family;Genotype;Health;Italy;Molecular Epidemiology;Mycobacterium;Mycobacterium tuberculosis;Population;Public Health;transmission;Tuberculosis;			Clin Microbiol Infect			ABSTRACT The effects that immigration may have on the epidemiology of tuberculosis (TB) in a low-incidence area of Italy was investigated by determining, in autochthonous and immigrant TB patients, the molecular characters of the Mycobacterium tuberculosis complex (MTBC) isolates that may be informative on their phylogeographical origin. A total of 1080 MTBC strains, collected during a 4-year per…	Dipartimento di Patologia Sperimentale, Biotecnologie Mediche, Infettivologia ed Epidemiologia, Universita di Pisa, I-56127 Pisa	PM:20041892
	11	Frequency of bacille Calmette-Guerin (BCG) and Mycobacterium tuberculosis in tissue biopsy specimens of children vaccinated with BCG	Monajemzadeh M;Shahsiah R;Zarei A;Alamooti AA;Mahjoub F;Mamishi S;Khotai G;Pazira R;Eram N;	2010 Jan	DA - 20091221IS - 1943-7722 (Electronic)IS - 0002-9173 (Linking)LA - engPT - Journal ArticlePT - Research Support, Non-U.S. Gov'tRN - 0 (BCG Vaccine)RN - 0 (DNA, Bacterial)SB - AIMSB - IM	administration & dosage;analysis;BCG Vaccine;Biopsy;Child;Child,Preschool;Developing Countries;diagnosis;Dna;DNA,Bacterial;epidemiology;etiology;Female;genetics;Hospitals,University;Humans;Immunocompromised Host;Infant;Infection;Iran;isolation & purification;Male;Mycobacterium;Mycobacterium bovis;Mycobacterium tuberculosis;pathology;Polymerase Chain Reaction;Prevalence;Research;Reverse Transcript…	102	106	Am J Clin Pathol	133	1	Vaccination of all newborns with bacille Calmette-Guerin (BCG) vaccine is a standard practice in developing countries. Disseminated mycobacterial infection in an immunocompromised child can be caused by BCG and other mycobacteria. A total of 21 patients with a histopathologic diagnosis of mycobacterial infection were studied in a period of 4 years. DNA was extracted from formalin-fixed, paraffin-…	Department of Pathology, Tehran University of Medical Sciences, Tehran, Iran	PM:20023264
	12	Public health and bovine tuberculosis: what's all the fuss about?	Torgerson PR;Torgerson DJ;	2010 Feb	DA - 20100215IS - 1878-4380 (Electronic)IS - 0966-842X (Linking)LA - engPT - Journal ArticleSB - IM	Animal;Cattle;Disease;Health;Health Policy;Medicine;Milk;Public Health;transmission;Tuberculosis;Universities;veterinary;Veterinary Medicine;West Indies;	67	72	Trends Microbiol	18	2	Bovine tuberculosis (bTB) in UK cattle is increasing rapidly. Consequently, the UK Government is spending escalating sums of money in attempts at disease control. We propose that bTB control in cattle is irrelevant as a public health policy. In the UK, cattle-to-human transmission is negligible. Aerosol transmission, the only probable route of human acquisition, occurs at inconsequential levels w…	Ross University School of Veterinary Medicine, PO Box 334, Basseterre, St Kitts, West Indies. ptorgerson@vetclinics.uzh.ch	PM:19944609
	13	Human tuberculosis due to Mycobacterium bovis and M. caprae in Spain, 2004-2007	Rodriguez E;Sanchez LP;Perez S;Herrera L;Jimenez MS;Samper S;Iglesias MJ;	2009 Dec	DA - 20091120IS - 1815-7920 (Electronic)IS - 1027-3719 (Linking)LA - engPT - Journal ArticlePT - Research Support, Non-U.S. Gov'tSB - IM	Adolescent;Adult;Aged;Aged,80 and over;Agriculture;analysis;Animals;Bacterial Typing Techniques;Cattle;Child;Child,Preschool;epidemiology;Female;genetics;Health;Humans;Infant;isolation & purification;Laboratories;Male;methods;microbiology;Middle Aged;Mycobacterium;Mycobacterium bovis;Occupational Exposure;Prevalence;Research;Retrospective Studies;Risk;Risk Factors;Spain;Tuberculosis;Tuberculosis,…	1536	1541	Int J Tuberc Lung Dis	13	12	OBJECTIVE: To identify the characteristics associated with human tuberculosis (TB) caused by Mycobacterium bovis and M. caprae in Spain. DESIGN: Retrospective study covering all M. bovis and M. caprae isolates identified at the National Mycobacterial Reference Laboratory (NRL) from 2004 to 2007. We studied the microbiological and epidemiological characteristics of patients and performed a genetic…	National Centre for Epidemiology, Carlos III Institute of Health, Madrid, Spain. ervalin@isciii.es	PM:19919773
	14	Molecular Typing of Mycobacterium bovis Isolates in Argentina: First Description of a Person-to-Person Transmission Case	Etchechoury I;Valencia GE;Morcillo N;Sequeira MD;Imperiale B;Lopez M;Caimi K;Zumarraga MJ;Cataldi A;Romano MI;	2009 Nov 13	DA - 20091116IS - 1863-2378 (Electronic)LA - ENGPT - JOURNAL ARTICLE	Affect;analysis;Argentina;Cattle;diagnosis;Humans;Infection;Mycobacterium;Mycobacterium bovis;transmission;Tuberculosis;			Zoonoses Public Health			Summary Bovine tuberculosis is caused by Mycobacterium bovis, a mycobacterium highly similar to M. tuberculosis that belongs to the M. tuberculosis complex. The main host of M. bovis is cattle but it also affects many other mammalians including humans. Tuberculosis in humans caused by either M. bovis or M. tuberculosis is clinically hard to distinguish. During 2004-2005, samples from 448 patients…	Instituto de Biotecnologia, INTA, Castelar, Buenos Aires, Argentina	PM:19912616
	15	Tuberculosis Infection in Animal and Human Populations in Three Districts of Western Gojam, Ethiopia	Fetene T;Kebede N;Alem G;	2009 Nov 13	DA - 20091116IS - 1863-2378 (Electronic)LA - ENGPT - JOURNAL ARTICLE	Animal;Animals;Bacteria;Cattle;Ethiopia;Head;Humans;Infection;Milk;Mycobacterium;Mycobacterium bovis;Mycobacterium tuberculosis;Population;Prevalence;Research;Risk;Sputum;transmission;Tuberculin;Tuberculin Test;Tuberculosis;			Zoonoses Public Health			Summary Tuberculosis concurrent infection in cattle and their respective owners in North-western Ethiopia had been investigated. Two hundred and ten cattle owners and 1220 heads of their cattle were included in the study to determine degree of tuberculosis infection in cattle owned by tuberculosis patients and tuberculosis patients. Comparative intradermal tuberculin test, bacteria culturing, aci…	Adamitulu PPSC, Research and development department, Addis Ababa, Ethiopia	PM:19912606
	16	[Tuberculous arthritis of the temporomandibular joint caused by Mycobacterium bovis. A diagnostic conundrum]	Coscaron BE;Blanco Sanchon JJ;Martin Garrido EP;Perez Liedo MC;Garcia G;	2009 Jul	DA - 20091009IS - 0001-6519 (Print)IS - 0001-6519 (Linking)LA - spaPT - Case ReportsPT - English AbstractPT - Journal ArticleSB - IM	Adult;Ankle;Arthritis;complications;diagnosis;Diagnostic;Elbow;English Abstract;Female;Health;Humans;Inflammation;Joints;Knee;microbiology;Mycobacterium;Mycobacterium bovis;Pain;Public Health;Temporomandibular Joint;Temporomandibular Joint Disorders;Tuberculosis;Tuberculosis,Osteoarticular;	291	294	Acta Otorrinolaringol Esp	60	4	Infrequent variants of extrapulmonary tuberculosis pose a challenging public health problem because of the delay in their diagnosis and treatment. Joint involvement is usually encountered in major joints (hip, elbow, knee and ankle). Tuberculous involvement of the temporomandibular joint is extremely uncommon but must be considered in patients with pain, inflammation or joint stiffness not resolv…	Servicio de Otorrinolaringologia, Hospital Virgen de la Concha, Zamora, Espana. kikekoska@yahoo.es	PM:19814977
	17	Mycobacterium bovis at the animal-human interface: a problem, or not?	Michel AL;Muller B;van Helden PD;	2010 Jan 27	DA - 20100201IS - 1873-2542 (Electronic)IS - 0378-1135 (Linking)LA - engPT - Journal ArticlePT - ReviewSB - IM	Affect;Africa;Animal;Animals;Animals,Domestic;Animals,Wild;Cattle;Cattle Diseases;diagnosis;Disease;drug therapy;Ecosystem;epidemiology;Evolution;Health;Humans;isolation & purification;microbiology;Mycobacterium;Mycobacterium bovis;Population;Risk;South Africa;Tuberculosis;Universities;veterinary;Zoonoses;	371	381	Vet Microbiol	140	3-4	Mycobacterium bovis is a pathogen of significant importance in livestock and a wide range of wild animal species worldwide. It is also known to cause tuberculosis disease in humans, a fact which has raised renewed concerns regarding the zoonotic risk for humans, especially those living at the animal-human interface. This review consolidates recent reports in the literature mainly on animal and zo…	Department of Veterinary Tropical Diseases, Faculty of Veterinary Sciences, University of Pretoria, Private Bag X4, Onderstepoort 0110, South Africa. Anita.Michel@up.ac.za	PM:19773134
	18	[Tuberculosis due to Mycobacterium bovis in Murcia]	Miguelez SA;Fernandez JP;Cebrian MT;Garcia JA;Reyes PP;Garcia JM;	2009 Oct	DA - 20091005IS - 1695-4033 (Print)IS - 1695-4033 (Linking)LA - spaPT - Case ReportsPT - English AbstractPT - Journal ArticleSB - IM	Cattle;Child;Child,Preschool;Developing Countries;diagnosis;Disease;Early Diagnosis;English Abstract;Environment;Female;Humans;Lymphadenitis;Male;microbiology;Mycobacterium;Mycobacterium bovis;Spain;transmission;Tuberculosis;	327	330	An Pediatr (Barc)	71	4	Tuberculosis due to Mycobacterium bovis is a common disease in developing countries, due to its reservoir and most common forms of transmission. Extrapulmonary cases are not uncommon. This fact and the exceptional nature of this mycobacterium, make the diagnosis difficult in our environment. The arrival of migrants from developing countries, where affected cattle and ingestion of contaminated pro…	Hospital Infantil Virgen de la Arrixaca, Murcia, Espana. santiagoalfayatem@gmail.com	PM:19744903
	19	[Multidrug-resistant tuberculosis in Sweden requires increased watchfulness. A retrospective study shows low incidence--recent numbers indicate sharp increase]	Faxen UL;Romanus V;Julander I;Petrini B;Boman G;	2009 Jul 22	DA - 20090910IS - 0023-7205 (Print)IS - 0023-7205 (Linking)LA - swePT - Comparative StudyPT - Journal ArticleRN - 0 (Antitubercular Agents)SB - IM	Adolescent;Adult;Aged;Antitubercular Agents;Child;Child,Preschool;Comparative Study;drug effects;epidemiology;ethnology;Female;Follow-Up Studies;Humans;Male;Middle Aged;mortality;Mycobacterium bovis;Mycobacterium tuberculosis;Prognosis;Retrospective Studies;Survival Rate;Sweden;therapeutic use;transmission;Tuberculosis;Tuberculosis,Multidrug-Resistant;Tuberculosis,Pulmonary;Young Adult;	1895	1897	Lakartidningen	106	30-31		Institutionen for medicinsk vetenskap, Uppsala universitet	PM:19739442
	20	Evidence-based semiquantitative methodology for prioritization of foodborne zoonoses	Cardoen S;Van H;Berkvens D;Quoilin S;Ducoffre G;Saegerman C;Speybroeck N;Imberechts H;Herman L;Ducatelle R;Dierick K;	2009 Nov	DA - 20091105IS - 1556-7125 (Electronic)IS - 1535-3141 (Linking)LA - engPT - Journal ArticlePT - Research Support, Non-U.S. Gov'tRN - 0 (Prions)SB - IM	Animal;Animals;Bacteria;Belgium;Blood-Borne Pathogens;classification;Clostridium;Cryptosporidium;Databases,Factual;Disease;Echinococcus;Echinococcus granulosus;epidemiology;Escherichia coli;Evidence-Based Practice;Fasciola hepatica;Food;Food Chain;Food Microbiology;Food Parasitology;Foodborne Diseases;Health;Health Priorities;Humans;Knowledge;Listeria;Listeria monocytogenes;methods;microbiology;M…	1083	1096	Foodborne Pathog Dis	6	9	OBJECTIVES: To prioritize an extended list of food- and water-borne zoonoses to allow food safety authorities to focus on the most relevant hazards in the food chain. METHODS: An evidence-based semiquantitative methodology was developed. Scores were given by 35 scientific experts in the field of animal and public health, food, and clinical microbiology and epidemiology to 51 zoonotic agents accor…	Scientific Secretariat of the Scientific Committee, Directorate General Control Policy, Federal Agency for the Safety of the Food Chain, Brussels, Belgium. sabine.cardoen@afsca.be	PM:19715429
	21	Reactivation of bovine tuberculosis in patient treated with infliximab, Switzerland	Nager M;Tarr PE;Haack HG;Martius F;Stoebe C;Frei R;Danuser J;Jehle AW;	2009 Jul	DA - 20090723IS - 1080-6059 (Electronic)IS - 1080-6040 (Linking)LA - engPT - Case ReportsPT - LetterRN - 0 (Anti-Inflammatory Agents)RN - 0 (Antibodies, Monoclonal)RN - 0 (infliximab)SB - IM	adverse effects;Aged;Animals;Anti-Inflammatory Agents;Antibodies;Antibodies,Monoclonal;Cattle;chemically induced;complications;Crohn Disease;drug therapy;Female;Humans;Recurrence;Switzerland;Tuberculosis;Tuberculosis,Bovine;	1132	1133	Emerg Infect Dis	15	7			PM:19624941
	22	Zoonotic tuberculosis and brucellosis in Africa: neglected zoonoses or minor public-health issues? The outcomes of a multi-disciplinary workshop	Marcotty T;Matthys F;Godfroid J;Rigouts L;Ameni G;Gey van PN;Kazwala R;Muma J;van HP;Walravens K;de Klerk LM;Geoghegan C;Mbotha D;Otte M;Amenu K;Abu SN;Botha C;Ekron M;Jenkins A;Jori F;Kriek N;McCrindle C;Michel A;Morar D;Roger F;Thys E;van den BP;	2009 Jul	DA - 20090708IS - 1364-8594 (Electronic)IS - 0003-4983 (Linking)LA - engPT - Journal ArticlePT - Research Support, Non-U.S. Gov'tSB - IM	Africa;Africa South of the Sahara;Animal;Animals;Animals,Domestic;Belgium;Brucella;Brucellosis;diagnosis;Diagnostic;Disease;Drug Resistance;education;epidemiology;Europe;Health;Hiv;Humans;Infection;Malaria;Medicine;methods;Milk;Mycobacterium;Mycobacterium bovis;Mycobacterium tuberculosis;Perception;prevention & control;Public Health;Research;South Africa;Strategies;transmission;Tropical Medicine;…	401	411	Ann Trop Med Parasitol	103	5	Late in 2007, veterinary, medical and anthropological professionals from Europe and Africa met in a 2-day workshop in Pretoria, South Africa, to evaluate the burden, surveillance and control of zoonotic tuberculosis and brucellosis in sub-Saharan Africa. Keynote presentations reviewed the burden of these diseases on human and livestock health, the existing diagnostic tools, and the available cont…	Department of Animal Health, Institute of Tropical Medicine, Nationalestraat 155, 2000 Antwerp, Belgium. tmarcotty@itg.be	PM:19583911
	23	[Peritoneal tuberculosis due to Mycobacterium bovis in a cirrhotic patient]	Garcia-Gonzalez P;Varela M;Palacios JJ;Rodrigo L;	2009 Aug	DA - 20090728IS - 0210-5705 (Print)IS - 0210-5705 (Linking)LA - spaPT - Case ReportsPT - English AbstractPT - Journal ArticleSB - IM	Adenosine;Adenosine Deaminase;Aged,80 and over;analysis;Animal;Animals;Ascites;Ascitic Fluid;complications;diagnosis;Disease;English Abstract;Humans;Infection;Liver Cirrhosis;Male;microbiology;Milk;Mycobacterium;Mycobacterium bovis;Peritonitis,Tuberculous;secondary;Serum;transmission;Tuberculosis;	495	498	Gastroenterol Hepatol	32	7	Isolated peritoneal tuberculosis is an uncommon extrapulmonary form of presentation of tuberculosis in industrialized countries. In most cases, this disease is the result of reactivation and secondary hematogenous spread of a latent infection. Although the suspected diagnosis is given by clinical manifestations and analysis of ascitic fluid (lymphocytic predominance, albumin gradient between seru…	Departamento de Digestivo, Hospital Universitario Central de Asturias, Oviedo, Espana	PM:19577339
	24	TB or not TB: a disease forgotten, but not gone	Coffey TJ;Werling D;	2009 Aug	DA - 20090706IS - 1865-1674 (Print)LA - engPT - EditorialPT - Introductory Journal ArticleSB - IM	Africa;Animals;Animals,Wild;Cattle;complications;Developing Countries;Disease;Disease Reservoirs;epidemiology;HIV Infections;Humans;microbiology;Mycobacterium bovis;Mycobacterium tuberculosis;therapy;Tuberculosis;Zoonoses;	203		Transbound Emerg Dis	56	6-7			PM:19575745
	25	Mycobacterium microti--pulmonary tuberculosis in an immunocompetent patient	Frank W;Reisinger EC;Brandt-Hamerla W;Schwede I;Handrick W;	2009	DA - 20090629IS - 0043-5325 (Print)IS - 0043-5325 (Linking)LA - engPT - Case ReportsPT - Journal ArticleRN - 0 (Antitubercular Agents)SB - IM	Aged;Animal;Animals;Antitubercular Agents;classification;diagnosis;Disease Reservoirs;Drug Resistance;drug therapy;Ethambutol;Germany;Growth;Humans;Immunocompetence;Infection;Lung;Male;microbiology;Mycobacterium;Mycobacterium tuberculosis;Nucleic Acid Amplification Techniques;Pyrazinamide;Raccoon Dogs;Raccoons;therapeutic use;Tomography,X-Ray Computed;transmission;Tuberculin Test;Tuberculosis;Tub…	282	286	Wien Klin Wochenschr	121	7-8	Human tuberculosis is caused by members of the Mycobacterium tuberculosis complex, which includes M. tuberculosis, M. bovis, M. africanum and M. bovis BCG. However there are increasing reports of rarely occurring genetic variants such as M. canettii, M. microti and M. pinipedii. The natural reservoir, mode of transmission and potential modification of host interaction of these species is not yet …	Lungenklinik Amsee, Waren (Muritz), Germany. wfrank@klinikamsee.de	PM:19562286
	26	Veterinarian injuries associated with bovine TB testing livestock in Michigan, 2001	Wilkins MJ;Bartlett PC;Judge LJ;Erskine RJ;Boulton ML;Kaneene JB;	2009 Jun 1	DA - 20090427IS - 1873-1716 (Electronic)IS - 0167-5877 (Linking)LA - engPT - Journal ArticlePT - Research Support, U.S. Gov't, Non-P.H.SSB - IM	Accidents,Occupational;Animal;Animals;Bites and Stings;Cattle;Demography;diagnosis;epidemiology;etiology;Female;Hand;Health;Health Status;Humans;Incidence;injuries;Leg;Male;Michigan;Needlestick Injuries;psychology;Questionnaires;Research;Risk;Risk Factors;Smoking;statistics & numerical data;Trauma Severity Indices;Tuberculosis,Bovine;Veterinarians;veterinary;Wounds and Injuries;	185	190	Prev Vet Med	89	3-4	Testing all the cattle in an entire state with a uniform procedure for each animal affords an opportunity to relate human injury data to a known number of animals handled while carrying out a standardized procedure. Our objective was to describe the type and incidence density of injuries associated with TB-testing a large number of cattle herds, and to delineate the various factors associated wit…	Michigan Department of Community Health, 201 Townsend, P.O. Box 30195, Lansing, MI 48909, USA. wilkinsm@michigan.gov	PM:19303154
	27	[Findings and ongoing research in the molecular epidemiology of tuberculosis]	van SD;Kremer K;	2009 Feb	DA - 20090313IS - 0022-9776 (Print)IS - 0022-9776 (Linking)LA - jpnPT - English AbstractPT - Journal ArticlePT - ReviewSB - IM	Africa;Animals;Asia;Baltic States;China;Culture;diagnosis;Disease;Drug Resistance,Multiple;English Abstract;Environment;epidemiology;Europe;European Union;genetics;Genotype;Gold;Health;Humans;Infection;Lymphadenitis;Microscopy;Molecular Epidemiology;Mycobacterium;Mycobacterium avium;Mycobacterium tuberculosis;Netherlands;Polymorphism,Restriction Fragment Length;Population;Public Health;Research;R…	83	89	Kekkaku	84	2	SETTINGS: While in The Netherlands the organization of tuberculosis (TB) control in the era of elimination is being discussed, worldwide TB is still a major problem. OBJECTIVES: To highlight findings and ongoing research in the molecular epidemiology of tuberculosis. FINDINGS: In the past decade, many studies have pointed out the significance of the Beijing strains in the worldwide tuberculosis e…	National Institute for Public Health and the Environment, BA Bilthoven, The Netherlands. d.van.soolingen@rivm.nl	PM:19280913
	28	Mycobacterium bovis caprae: a rare agent of lupus vulgaris	Tar SY;Bozdemir B;Gurel MS;Bilgin FU;Baran MF;Demirkesen C;	2009 Jun	DA - 20090615IS - 1365-2230 (Electronic)IS - 0307-6938 (Linking)LA - engPT - Case ReportsPT - LetterRN - 0 (Antitubercular Agents)SB - IM	Adult;Antitubercular Agents;Drug Therapy,Combination;Facial Dermatoses;Female;Humans;isolation & purification;Lupus Vulgaris;microbiology;Mycobacterium;Mycobacterium bovis;Neck;pathology;therapeutic use;Treatment Outcome;	532	533	Clin Exp Dermatol	34	4			PM:19236428
	29	[Shepherd with fever of 2 weeks of evolution]	Sesena G;Rodriguez MJ;Martinez MC;Jimenez MS;	2009 Jan	DA - 20090216IS - 0213-005X (Print)IS - 0213-005X (Linking)LA - spaPT - Journal ArticleSB - IM	Animal Husbandry;Animals;classification;complications;diagnosis;etiology;Fever;Goat Diseases;Goats;Humans;isolation & purification;Male;microbiology;Middle Aged;Mycobacterium;Mycobacterium bovis;Occupational Diseases;Sheep;Sheep Diseases;transmission;Tuberculosis;Tuberculosis,Pulmonary;veterinary;	56	57	Enferm Infecc Microbiol Clin	27	1		Servicio de Microbiologia, Hospital Virgen de la Luz, Cuenca, Espana. germancoslada@yahoo.es	PM:19218005
	30	Human-to-human transmission of tuberculosis caused by Mycobacterium bovis in immunocompetent patients	Sunder S;Lanotte P;Godreuil S;Martin C;Boschiroli ML;Besnier JM;	2009 Apr	DA - 20090402IS - 1098-660X (Electronic)IS - 0095-1137 (Linking)LA - engPT - Journal ArticleRN - 0 (DNA, Bacterial)SB - IM	Adult;Animal;Animals;Bacterial Typing Techniques;Cattle;classification;Dna;DNA Fingerprinting;DNA,Bacterial;Family;Family Health;Female;France;genetics;Genotype;Humans;Interspersed Repetitive Sequences;isolation & purification;Male;microbiology;Middle Aged;Minisatellite Repeats;Mycobacterium;Mycobacterium bovis;transmission;Tuberculosis;Young Adult;	1249	1251	J Clin Microbiol	47	4	Human-to-human transmission of Mycobacterium bovis in two immunocompetent patients from the same family was confirmed by spoligotyping (pattern F35, which was only observed in cattle from the same area in France). A single allelic difference between animal and human isolates was observed with mycobacterial interspersed repetitive units containing variable-number tandem repeats, suggesting a jump …	CHRU de Tours, Service de Medecine Interne et Maladies Infectieuses, Tours, France. simsunder@hotmail.fr	PM:19171683
	31	[Pyrazinamide monoresistant Mycobacterium tuberculosis in Manisa region, Turkey]	Ozkutuk N;Ecemis T;Surucuoglu S;	2008 Oct	DA - 20090119IS - 0374-9096 (Print)IS - 0374-9096 (Linking)LA - turPT - English AbstractPT - Journal ArticleRN - 0 (Antitubercular Agents)RN - 98-96-4 (Pyrazinamide)SB - IM	Antitubercular Agents;drug effects;Drug Resistance,Bacterial;economics;English Abstract;Ethambutol;Genotype;Germany;Humans;Isoniazid;Laboratories;methods;Microbial Sensitivity Tests;Mycobacterium;Mycobacterium tuberculosis;pharmacology;Prevalence;Pyrazinamide;Streptomycin;Tuberculosis;Turkey;	585	590	Mikrobiyol Bul	42	4	Pyrazinamide (PZA) is a primary antituberculous drug. BACTEC 460TB is the recommended reference method for the detection of PZA resistance in Mycobacterium tuberculosis. This method is more expensive than the conventional susceptibility methods and therefore, it is recommended that each laboratory should establish their own protocol for the inclusion of PZA in the panel of primary drugs tested. O…	Celal Bayar Universitesi Tip Fakultesi,Mikrobiyoloji ve Klinik Mikrobiyoloji Anabilim Dali, Manisa. nozkutuk@hotmail.com	PM:19149079
	32	Pulmonary tuberculosis and Mycobacterium bovis, Uganda	Byarugaba F;Charles-Etter EM;Godreuil S;Grimaud P;	2009 Jan	DA - 20081231IS - 1080-6059 (Electronic)IS - 1080-6040 (Linking)LA - engPT - LetterSB - IM	Adolescent;Adult;Animals;Cattle;classification;epidemiology;Female;genetics;Health Surveys;Hospitals,Teaching;Humans;isolation & purification;Male;microbiology;Mycobacterium;Mycobacterium bovis;Questionnaires;Sputum;Tuberculosis;Tuberculosis,Pulmonary;Uganda;Young Adult;	124	125	Emerg Infect Dis	15	1			PM:19116074
	33	Tuberculosis: a re-emerging disease in animals and humans	Thoen CO;Lobue PA;Enarson DA;Kaneene JB;de K;	2009 Jan	DA - 20100414IS - 1828-1427 (Electronic)IS - 0505-401X (Linking)LA - engPT - Journal Article	Animal;Animals;Cattle;Dairy Products;Developing Countries;Disease;Disease Outbreaks;Hiv;Humans;Incidence;Infection;Laboratories;Latin America;Meat;Medicine;microbiology;Morbidity;mortality;Mycobacterium;Mycobacterium bovis;Preventive Medicine;transmission;Tuberculosis;Universities;veterinary;Veterinary Medicine;	135	181	Vet Ital	45	1	Tuberculosis continues to be an important disease both in humans and animals. It causes morbidity, mortality and economic loss worldwide. The occurrence of Mycobacterium bovis disease in humans, domesticated and wild animals confirms the relevance of this zoonosis. M. bovis in humans continues to be reported in industrialised countries and in immigrants from regions of the world where tuberculosi…	Professor, Department of Veterinary Microbiology and Preventive Medicine, College of Veterinary Medicine, Iowa State University, Ames, IA 50011, USA. cthoen@iastate.edu	PM:20391396
	34	Human and canine pulmonary Mycobacterium bovis infection in the same household: re-emergence of an old zoonotic threat?	Shrikrishna D;de lR;Smith NH;Colloff A;Coutts I;	2009 Jan	DA - 20081223IS - 1468-3296 (Electronic)IS - 0040-6376 (Linking)LA - engPT - Case ReportsPT - Journal ArticleSB - IM	Adult;Animal;Animals;Animals,Domestic;Cattle;Child;Dog Diseases;Dogs;Female;Health;Humans;Infection;Medicine;Milk;Mycobacterium;Mycobacterium bovis;Population;transmission;Tuberculosis;Tuberculosis,Pulmonary;veterinary;Zoonoses;	89	91	Thorax	64	1	Bovine tuberculosis (bTB), caused by Mycobacterium bovis, remains a serious animal health problem in the UK, despite longstanding statutory surveillance and control measures. Endemic infection in the Eurasian badger population is thought to complicate bTB eradication efforts. Sporadic cases of M bovis infection have also been reported in domestic animals other than cattle. Human M bovis infection…	Department of Respiratory Medicine, Royal Cornwall Hospital, Truro, UK. dinesh.shrikrishna@nhs.net	PM:19103875
	35	The molecular epidemiology of human and zoonotic Mycobacterium bovis: the intersection between veterinary medicine and public health	Moonan PK;Chatterjee SG;Lobue PA;	2009 Mar 1	DA - 20090122IS - 0167-5877 (Print)IS - 0167-5877 (Linking)LA - engPT - CommentPT - LetterSB - IM	Animals;Cattle;epidemiology;genetics;Genotype;Health;Humans;Medicine;microbiology;Molecular Epidemiology;Mycobacterium;Mycobacterium bovis;Public Health;Tuberculosis;veterinary;Veterinary Medicine;Zoonoses;	226	227	Prev Vet Med	88	3			PM:19100639
	36	Potential challenges to the Stop TB Plan for humans in China; cattle maintain M. bovis and M. tuberculosis	Chen Y;Chao Y;Deng Q;Liu T;Xiang J;Chen J;Zhou J;Zhan Z;Kuang Y;Cai H;Chen H;Guo A;	2009 Jan	DA - 20090112IS - 1873-281X (Electronic)IS - 1472-9792 (Linking)LA - engPT - Journal ArticlePT - Research Support, Non-U.S. Gov'tSB - IM	Animals;Bacterial Typing Techniques;Cattle;China;epidemiology;Family;genetics;Genotype;Hand;Hospitals;Humans;Infection;Laboratories;Lung;microbiology;Molecular Epidemiology;Mycobacterium;Mycobacterium bovis;Mycobacterium tuberculosis;pathology;Prevalence;Research;Tuberculin Test;Tuberculosis;Tuberculosis,Bovine;Tuberculosis,Pulmonary;Universities;Zoonoses;	95	100	Tuberculosis (Edinb)	89	1	Thirty-eight cows in a herd were determined to be positive for bovine tuberculosis (TB). The bacterial isolation and characterization with multiplex PCR identified six Mycobacterium tuberculosis isolates. The Mycobacterium bovis and M. tuberculosis infection induced comparable pathology in cattle in both gross pathology and histopathology based on the qualitative assessment of the sampled lung ti…	The State Key Laboratory of Agricultural Microbiology, Huazhong Agricultural University, Wuhan, China. chemyly@hotmail.com	PM:19056318
	37	Mycobacterium bovis strains causing smear-positive human tuberculosis, Southwest Ireland	Ojo O;Sheehan S;Corcoran GD;Okker M;Gover K;Nikolayevsky V;Brown T;Dale J;Gordon SV;Drobniewski F;Prentice MB;	2008 Dec	DA - 20081202IS - 1080-6059 (Electronic)IS - 1080-6040 (Linking)LA - engPT - Journal ArticlePT - Research Support, Non-U.S. Gov'tRN - 0 (Oligonucleotides)SB - IM	Adolescent;Adult;Aged;Aged,80 and over;analysis;Animal;Animals;Bacterial Typing Techniques;Cattle;classification;Contact Tracing;Disease;Disease Outbreaks;epidemiology;Female;genetics;Humans;Interspersed Repetitive Sequences;Ireland;isolation & purification;Male;microbiology;Middle Aged;Minisatellite Repeats;Molecular Epidemiology;Mycobacterium;Mycobacterium bovis;Oligonucleotides;pathogenicity;R…	1931	1934	Emerg Infect Dis	14	12	Mycobacterium bovis caused 3% of human tuberculosis cases in southwest Ireland during 1998-2006. Of 11 M. bovis strains genotyped, 9 belonged to common animal spoligotypes. Seven strains were from sputum and potential sources of human-centered disease transmission. Ten-locus variable-number tandem repeat typing gave unique strain profiles and would detect disease outbreaks	University College Cork, Cork, Ireland	PM:19046525
	38	Transmission of Mycobacterium pinnipedii to humans in a zoo with marine mammals	Kiers A;Klarenbeek A;Mendelts B;van SD;Koeter G;	2008 Dec	DA - 20081121IS - 1027-3719 (Print)IS - 1027-3719 (Linking)LA - engPT - Journal ArticleSB - IM	Air;Animal;Animals;Animals,Zoo;Disease;Humans;Infection;Interferon-gamma;Lions;Mammals;methods;microbiology;Mycobacterium;Mycobacterium Infections;Mycobacterium tuberculosis;Netherlands;Sea Lions;Skin;transmission;Tuberculin;Tuberculin Test;Tuberculosis;veterinary;Zoonoses;	1469	1473	Int J Tuberc Lung Dis	12	12	OBJECTIVES: An outbreak of tuberculosis (TB) in sea lions occurred recently in a zoo in the Netherlands. The disease was detected in a captive colony consisting of 29 animals kept in an open air basin with an indoor night house. Approximately 25 animal keepers were in close contact with the animals. METHODS: The sea lions were investigated using the tuberculin skin test (TST) with avian and bovin…	Department of Tuberculosis Control, GGD Fryslan, Leeuwarden, The Netherlands. a.kiers@ggdfryslan.nl	PM:19017459
	39	Frequency of Mycobacterium bovis as an etiologic agent in extrapulmonary tuberculosis in HIV-positive and -negative Mexican patients	Cicero R;Olivera H;Hernandez-Solis A;Ramirez-Casanova E;Escobar-Gutierrez A;	2009 May	DA - 20090528IS - 1435-4373 (Electronic)IS - 0934-9723 (Linking)LA - engPT - Journal ArticleRN - 0 (Anti-HIV Agents)RN - 0 (Antitubercular Agents)RN - 0 (Bacterial Proteins)RN - 0 (Chaperonin 60)RN - 0 (DNA, Bacterial)RN - 0 (heat-shock protein 65, Mycobacterium)RN - EC 3.6.1.- (Chaperonins)SB - IM	Adult;Aged;analysis;Anti-HIV Agents;Antitubercular Agents;Bacterial Proteins;Biology;Chaperonin 60;Chaperonins;classification;Cluster Analysis;complications;Dairy Products;Dna;DNA Fingerprinting;DNA,Bacterial;epidemiology;Female;genetics;Genotype;Hiv;HIV Infections;Humans;isolation & purification;Lymphadenitis;Male;methods;Mexico;microbiology;Middle Aged;Molecular Biology;Mycobacterium;Mycobacter…	455	460	Eur J Clin Microbiol Infect Dis	28	5	Mycobacterium bovis can be an important etiological agent for extrapulmonary (EP) manifestations of tuberculosis, especially in HIV-infected persons. From January 2000 to December 2003, M. bovis as a cause of EP tuberculosis was investigated at the Pneumonology Service, Hospital General de Mexico, Mexico City. Eighty HIV-positive (HIV+) patients and 83 HIV-negative (HIV-) with EP involvement (gan…	Hospital General de Mexico, UNAM, Mexico City, Mexico	PM:18982366
	40	Does risk to humans justify high cost of fighting bovine TB?	Torgerson P;Torgerson D;	2008 Oct 23	DA - 20081024IS - 1476-4687 (Electronic)IS - 0028-0836 (Linking)LA - engPT - LetterSB - IM	Animals;Cattle;economics;epidemiology;Government Programs;Great Britain;Humans;isolation & purification;Mycobacterium bovis;Population Surveillance;prevention & control;Public Health;Risk;Risk Assessment;transmission;Tuberculosis,Bovine;Zoonoses;	1029		Nature	455	7216			PM:18948927
	41	Strain differentiation of Mycobacterium tuberculosis complex isolated from sputum of pulmonary tuberculosis patients	Abbadi S;El HG;Gomaa N;Cooksey R;	2009 Mar	DA - 20090303IS - 1878-3511 (Electronic)IS - 1201-9712 (Linking)LA - engPT - Journal ArticleRN - 0 (Antitubercular Agents)RN - 0 (DNA, Bacterial)RN - 0 (Oligonucleotides)SB - IM	analysis;Antitubercular Agents;Bacterial Typing Techniques;classification;Dna;DNA,Bacterial;drug effects;Drug Resistance,Multiple,Bacterial;Egypt;epidemiology;genetics;Humans;immunology;In Vitro;isolation & purification;Isoniazid;Medicine;methods;Microbial Sensitivity Tests;microbiology;Mycobacterium;Mycobacterium bovis;Mycobacterium tuberculosis;Oligonucleotides;pharmacology;Polymerase Chain Rea…	236	242	Int J Infect Dis	13	2	OBJECTIVE: This study represents an early attempt to determine the diversity of Mycobacterium tuberculosis in Egypt, particularly of drug-resistant strains. METHODS: We characterized 45 Mycobacterium tuberculosis complex isolates from sputum samples of Egyptian patients with pulmonary tuberculosis, in order to establish a database of strain types and antimicrobial susceptibility patterns. RESULTS…	Microbiology and Immunology Department, Faculty of Medicine, Suez Canal University, Circuit Road, Ismailia 41111, Egypt. saidabbadi@hotmail.com	PM:18838283
	42	Natural reservoir, zoonotic tuberculosis & interface with human tuberculosis: an unsolved question	Bose M;	2008 Jul	DA - 20080929IS - 0971-5916 (Print)LA - engPT - Journal ArticlePT - ReviewSB - IM	Animals;Cattle;Humans;India;microbiology;Mycobacterium bovis;Mycobacterium tuberculosis;transmission;Tuberculosis;Tuberculosis,Bovine;Universities;Zoonoses;	4	6	Indian J Med Res	128	1		Department of Microbiology V.P. Chest Institute, University of Delhi Delhi 110 007, India mridulabose@hotmail.com	PM:18820350
	43	Genetic diversity among Mycobacterium tuberculosis isolates from Mexican patients	Vazquez-Marrufo G;Marin-Hernandez D;Zavala-Paramo MG;Vazquez-Narvaez G;varez-Aguilar C;Vazquez-Garciduenas MS;	2008 Aug	DA - 20080905IS - 0008-4166 (Print)IS - 0008-4166 (Linking)LA - engPT - Journal ArticlePT - Research Support, Non-U.S. Gov'tSB - IM	analysis;classification;Genetic Variation;genetics;Humans;isolation & purification;Linkage Disequilibrium;Mexico;microbiology;Mycobacterium;Mycobacterium bovis;Mycobacterium tuberculosis;Phylogeny;Population;Random Amplified Polymorphic DNA Technique;Research;Tuberculosis;Tuberculosis,Pulmonary;	610	618	Can J Microbiol	54	8	Forty-six isolates of the Mycobacterium tuberculosis complex were typified by PCR of the IS6110 region and by Mycobacterium bovis specific primers JB21/JB22. Isolate MVG01 was typified as M. bovis, being the first record of a case of human tuberculosis caused by this species in Mexico. RAPD-PCR was used to describe the genetic diversity of the remaining 45 M. tuberculosis complex isolates. The co…	Centro Multidisciplinario de Estudios en Biotecnologia, Facultad de Medicina Veterinaria y Zootecnia, Universidad Michoacana de San Nicolas de Hidalgo, Morelia, Mich, Mexico	PM:18772923
	44	[Molecular epidemiology of cattle and human tuberculosis in Mexico]	Perez-Guerrero L;Milian-Suazo F;rriaga-Diaz C;Romero-Torres C;Escartin-Chavez M;	2008 Jul	DA - 20080801IS - 1606-7916 (Electronic)IS - 0036-3634 (Linking)LA - spaPT - English AbstractPT - Journal ArticlePT - Research Support, Non-U.S. Gov'tRN - 0 (DNA, Bacterial)SB - IM	analysis;Animals;Cattle;Dna;DNA,Bacterial;Endemic Diseases;English Abstract;epidemiology;genetics;Health;Humans;isolation & purification;methods;Mexico;microbiology;Molecular Epidemiology;Mycobacterium bovis;Mycobacterium tuberculosis;Public Health;Research;Risk;Role;Tuberculosis;Tuberculosis,Bovine;	286	291	Salud Publica Mex	50	4	OBJECTIVE: The purpose of the study was to determine the role of bovine TB in cases of human TB. MATERIAL AND METHODS: Two-hundred and fifty-five samples from symptomatic patients were included in the study. All samples were cultured in Stonebrink and Lowenstein-Jensen media and analyzed using a nested PCRMPB70. The molecular analysis was performed by spoligotyping. RESULTS: From 255 samples, 74 …	Programa Nacional de Epidemiologia-CENID-FA, INIFAP. Queretaro, Mexico	PM:18670719
	45	Re-activation of bovine tuberculosis in a patient treated with infliximab	Larsen MV;Sorensen IJ;Thomsen VO;Ravn P;	2008 Jul	DA - 20080701IS - 1399-3003 (Electronic)IS - 0903-1936 (Linking)LA - engPT - Case ReportsPT - Journal ArticleRN - 0 (Antibodies, Monoclonal)RN - 0 (Tumor Necrosis Factor-alpha)RN - 0 (infliximab)RN - 82115-62-6 (Interferon-gamma)SB - IM	adverse effects;Aged;analysis;antagonists & inhibitors;Antibodies;Antibodies,Monoclonal;Arthritis;Ascites;Cattle;Dairy Products;Denmark;diagnosis;Disease;Female;history;Humans;Immunity;Immunocompromised Host;immunology;Infection;Interferon-gamma;isolation & purification;Latent Tuberculosis;microbiology;Milk;Mycobacterium;Mycobacterium bovis;Mycobacterium tuberculosis;Necrosis;Pleural Effusion;rad…	229	231	Eur Respir J	32	1	Treatment with tumour necrosis factor-alpha inhibitors increases the risk of tuberculosis (TB). Screening for latent TB infection (LTBI) and prophylactic treatment has become mandatory. A 79-yr-old female with a history of severe erosive sero-positive rheumatoid arthritis was screened for LTBI before initiation of treatment with infliximab. The tuberculin skin test (TST) was negative, chest radio…	Dept of Infectious Diseases, University Hospital University Hospital Hvidovre, Hvidovre, Denmark	PM:18591340
	46	Human tuberculosis due to Mycobacterium bovis in the United States, 1995-2005	Hlavsa MC;Moonan PK;Cowan LS;Navin TR;Kammerer JS;Morlock GP;Crawford JT;Lobue PA;	2008 Jul 15	DA - 20080620IS - 1537-6591 (Electronic)IS - 1058-4838 (Linking)LA - engPT - Journal ArticlePT - Research Support, U.S. Gov't, P.H.SRN - 0 (Anti-Bacterial Agents)RN - 98-96-4 (Pyrazinamide)SB - IM	Adolescent;Adult;adverse effects;Age Factors;Aged;Aged,80 and over;Anti-Bacterial Agents;Child;Child,Preschool;Dairy Products;Disease;drug effects;Drug Resistance,Bacterial;Emigrants and Immigrants;epidemiology;ethnology;Female;genetics;Genotype;Georgia;Hispanic Americans;Hiv;HIV Infections;Humans;Infant;isolation & purification;Male;methods;microbiology;Middle Aged;Multivariate Analysis;Mycobact…	168	175	Clin Infect Dis	47	2	BACKGROUND: Understanding the epidemiology of human Mycobacterium bovis tuberculosis (TB) in the United States is imperative; this disease can be foodborne or airborne, and current US control strategies are focused on TB due to Mycobacterium tuberculosis and airborne transmission. The National TB Genotyping Service's work has allowed systematic identification of M. tuberculosis-complex isolates a…	Epidemic Intelligence Service, Office of Workforce and Career Development, Centers for Disease Control and Prevention, Atlanta, Georgia, USA. acz3@cdc.gov	PM:18532886
	47	Tuberculosis in Australia: bacteriologically confirmed cases and drug resistance, 2006 a report of the Australian Mycobacterium Reference Laboratory Network	Lumb R;Bastian I;Gilpin C;Jelfs P;Keehner T;Sievers A;	2008 Mar	DA - 20080604IS - 0725-3141 (Print)IS - 0725-3141 (Linking)LA - engPT - Journal ArticleSB - IM	Age Distribution;Aged;Australia;Bronchoscopy;classification;Disease;drug effects;Drug Resistance;Drug Resistance,Multiple,Bacterial;drug therapy;epidemiology;Female;Humans;Incidence;Laboratories;Lymph;Male;Microbial Sensitivity Tests;microbiology;Mycobacterium;Mycobacterium bovis;Mycobacterium tuberculosis;Philippines;Population;Sex Distribution;Sputum;Tuberculosis;veterinary;	12	17	Commun Dis Intell	32	1	In 2006, the Australian Mycobacterium Reference Laboratory Network identified 905 bacteriologically confirmed cases of disease caused by members of the Mycobacterium tuberculosis complex. The annual reporting rate was 4.4 cases per 100,000 population. Of the 905 isolates, 903 were Mycobacterium tuberculosis and two were Mycobacterium bovis. Fourteen children aged under 10 years (male n = 5, femal…	Infectious Diseases Laboratories, Institute of Medical and Veterinary Science, Adelaide, South Australia. richard.lumb@imvs.sa.gov.au	PM:18522301
	48	Tuberculosis from Mycobacterium bovis in binational communities, United States	Rodwell TC;Moore M;Moser KS;Brodine SK;Strathdee SA;	2008 Jun	DA - 20080529IS - 1080-6059 (Electronic)IS - 1080-6040 (Linking)LA - engPT - Journal ArticlePT - Research Support, N.I.H., ExtramuralPT - Research Support, Non-U.S. Gov'tSB - IM	1994;Adolescent;Adult;analysis;California;Child;Child,Preschool;Disease;Emigration and Immigration;epidemiology;ethnology;Female;Hispanic Americans;Humans;Incidence;Infant;Infant,Newborn;isolation & purification;Male;Medicine;Mexico;microbiology;Middle Aged;mortality;Mycobacterium;Mycobacterium bovis;Mycobacterium tuberculosis;Poisson Distribution;Research;Risk;Risk Factors;trends;Tuberculosis;Tu…	909	916	Emerg Infect Dis	14	6	The epidemiology of tuberculosis (TB) in the United States is changing as the incidence of disease becomes more concentrated in foreign-born persons. Mycobacterium bovis appears to be contributing substantially to the TB incidence in some binational communities with ties to Mexico. We conducted a retrospective analysis of TB case surveillance data from the San Diego, California, region from 1994 …	University of California San Diego School of Medicine, La Jolla, California 92093-0622, USA. trodwell@ucsd.edu	PM:18507901
	49	A Case of Acquired Rifampin Resistance in Mycobacterium Bovis Bacillus Calmette-Guerin-induced Cystitis: Necessity for Treatment Guidelines	Wolfe JN;Blackwood-Antonation KS;Sharma MK;Cook VJ;	2006 May	DA - 20080417IS - 1712-9532 (Print)IS - 1712-9532 (Linking)LA - engPT - Journal Article	Canada;Carcinoma;Cystitis;Disease;Drug Resistance;Female;Health;Knowledge;Laboratories;microbiology;Mutation;Mycobacterium;Mycobacterium bovis;Public Health;Rifabutin;Rifampin;urine;	183	185	Can J Infect Dis Med Microbiol	17	3	A case of presumed bacillus Calmette-Guerin (BCG) cystitis in an elderly female patient following direct intravesical BCG instillation treatment for papillary transitional cell carcinoma is reported. The organism cultured from urine samples was eventually identified as a rifampin-resistant Mycobacterium bovis BCG isolate. Because the patient had received rifampin monotherapy during the course of …	National Reference Centre for Mycobacteriology, National Microbiology Laboratory, Public Health Agency of Canada	PM:18418497
	50	[A Moroccan woman with genital tuberculosis]	Vellekoop J;Roumen FJ;	2008 Mar 15	DA - 20080415IS - 0028-2162 (Print)IS - 0028-2162 (Linking)LA - dutPT - Case ReportsPT - English AbstractPT - Journal ArticleRN - 0 (Antitubercular Agents)RN - 0 (DNA, Bacterial)SB - IM	Abscess;Adult;analysis;Antitubercular Agents;Developed Countries;diagnosis;Disease;Dna;DNA,Bacterial;drug therapy;English Abstract;Female;Humans;Infertility,Female;methods;Morocco;Mycobacterium;Mycobacterium bovis;Netherlands;Polymerase Chain Reaction;Psoas Abscess;therapeutic use;Tuberculosis;Tuberculosis,Female Genital;	627	631	Ned Tijdschr Geneeskd	152	11	A 28-year-old nulliparous Moroccan woman presented at an outpatient gynaecology clinic because she had been unable to conceive for the last 2 years. She had an enlarged right adnexus. Histopathological examination of the resected right adnexus was suspicious for tuberculosis. After isolating Mycobacterium bovis from a psoas abscess 3 months later, a 6-month regimen with anti-tuberculosis drugs wa…	Atrium Medisch Centrum Parkstad, afd. Obstetrie en Gynaecologie, Postbus 4446, 6401 CX Heerlen. jorikvellekoop@hetnet.nl	PM:18410024
	51	Human Mycobacterium bovis infection and bovine tuberculosis outbreak, Michigan, 1994-2007	Wilkins MJ;Meyerson J;Bartlett PC;Spieldenner SL;Berry DE;Mosher LB;Kaneene JB;Robinson-Dunn B;Stobierski MG;Boulton ML;	2008 Apr	DA - 20080408IS - 1080-6059 (Electronic)IS - 1080-6040 (Linking)LA - engPT - Case ReportsPT - Journal ArticleRN - 0 (Antitubercular Agents)SB - IM	1994;Adult;Aged;Animals;Antitubercular Agents;Cattle;Deer;Disease Outbreaks;drug therapy;epidemiology;Fatal Outcome;genetics;Health;Humans;Infection;isolation & purification;Male;Michigan;microbiology;Mycobacterium;Mycobacterium bovis;pathology;Risk;therapeutic use;Tuberculosis;Tuberculosis,Bovine;	657	660	Emerg Infect Dis	14	4	Mycobacterium bovis is endemic in Michigan's white-tailed deer and has been circulating since 1994. The strain circulating in deer has remained genotypically consistent and was recently detected in 2 humans. We summarize the investigation of these cases and confirm that recreational exposure to deer is a risk for infection in humans	Michigan Department of Community Health, Lansing, Michigan, USA. wilkinsm@michigan.gov	PM:18394288
	52	Mycobacterium tuberculosis Uganda genotype is the predominant cause of TB in Kampala, Uganda	Asiimwe BB;Koivula T;Kallenius G;Huard RC;Ghebremichael S;Asiimwe J;Joloba ML;	2008 Apr	DA - 20080328IS - 1027-3719 (Print)IS - 1027-3719 (Linking)LA - engPT - Journal ArticlePT - Research Support, Non-U.S. Gov'tSB - IM	analysis;Bacterial Typing Techniques;classification;Cross-Sectional Studies;Culture;epidemiology;genetics;Genotype;Humans;isolation & purification;Laboratories;microbiology;Mycobacterium;Mycobacterium tuberculosis;Polymerase Chain Reaction;Polymorphism,Genetic;Population;Prevalence;Research;Sputum;Tuberculosis;Uganda;Universities;	386	391	Int J Tuberc Lung Dis	12	4	SETTING: Rubaga Division, Kampala, Uganda. OBJECTIVE: To use polymerase chain reaction (PCR) based regions of difference (RD) analysis to study the species diversity of Mycobacterium tuberculosis complex isolates from a community-based sample of tuberculosis (TB) patients from Rubaga and to perform long sequence polymorphism (LSP) analysis to further characterise the M. tuberculosis Uganda genoty…	Department of Medical Microbiology, Makerere University Medical School, Kampala, Uganda	PM:18371263
	53	[Bovine tuberculosis--human to human transmission is possible]	Klein F;	2008 Mar	DA - 20080328IS - 1438-8790 (Electronic)IS - 0934-8387 (Linking)LA - gerPT - Journal ArticleSB - IM	Animals;Cattle;Cluster Analysis;Cross-Sectional Studies;England;epidemiology;genetics;Genotype;Humans;Mycobacterium bovis;transmission;Tuberculosis,Bovine;	119		Pneumologie	62	3		Munchen	PM:18370350
	54	[Disseminated infection due to Mycobacterium bovis alter intravesical instillation of BCG]	de la IF;de Castro Losa MR;Mourad F;Bajo FT;	2007 Oct	DA - 20080311IS - 0212-7199 (Print)IS - 0212-7199 (Linking)LA - spaPT - Case ReportsPT - LetterRN - 0 (Adjuvants, Immunologic)RN - 0 (BCG Vaccine)SB - IM	Adjuvants,Immunologic;administration & dosage;Administration,Intravesical;adverse effects;Aged;BCG Vaccine;Carcinoma,Transitional Cell;drug therapy;etiology;Humans;Infection;Male;Mycobacterium;Mycobacterium bovis;Tuberculosis;Urinary Bladder Neoplasms;	514	515	An Med Interna	24	10			PM:18333323
	55	Human tuberculosis caused by Mycobacterium bovis, Taiwan	Jou R;Huang WL;Chiang CY;	2008 Mar	DA - 20080307IS - 1080-6059 (Electronic)IS - 1080-6040 (Linking)LA - engPT - LetterPT - Research Support, Non-U.S. Gov'tSB - IM	Adult;Aged;Aged,80 and over;epidemiology;Female;Humans;isolation & purification;Male;microbiology;Middle Aged;Mycobacterium;Mycobacterium bovis;Odds Ratio;Research;Risk Factors;Taiwan;Tuberculosis;	515	517	Emerg Infect Dis	14	3			PM:18325281
	56	An unusual cause of acute abdomen following allogeneic transplantation: a zoonotic disease revisited	Buyck HC;Holliman R;Else J;O'Regan L;Willis F;Grubnic S;Marsh J;Chakrabarti S;	2008 Jun	DA - 20080625IS - 0268-3369 (Print)IS - 0268-3369 (Linking)LA - engPT - Case ReportsPT - LetterSB - IM	Abdomen;Abdomen,Acute;Adult;adverse effects;complications;diagnosis;Disease;drug therapy;Emigrants and Immigrants;Endemic Diseases;epidemiology;ethnology;Female;Hematopoietic Stem Cell Transplantation;Humans;isolation & purification;Leukemia,Myeloid,Acute;methods;Mexico;microbiology;Mycobacterium bovis;Peritonitis,Tuberculous;therapy;transplantation;Transplantation Conditioning;Transplantation,Ho…	1069	1070	Bone Marrow Transplant	41	12			PM:18317455
	57	Human Mycobacterium bovis infection in ten Latin American countries	de K;Ambroggi M;Poggi S;Morcillo N;Da Silva Telles MA;Osorio RM;Garzon Torres MC;Llerena PC;Ribon W;Garcia V;Kuffo D;Asencios L;Vasquez Campos LM;Rivas C;de Waard JH;	2008 Jul	DA - 20080630IS - 1472-9792 (Print)IS - 1472-9792 (Linking)LA - engPT - Journal ArticlePT - Multicenter StudyPT - ReviewSB - IM	Adult;Animals;Argentina;Brazil;Cattle;Child;Chile;Colombia;Culture;Dairy Products;Dominican Republic;Ecuador;epidemiology;Female;Health;Hiv;Humans;Infection;Laboratories;Latin America;Male;Meat;methods;microbiology;Milk;Mycobacterium;Mycobacterium bovis;Mycobacterium tuberculosis;Peru;prevention & control;Public Health;Tuberculosis;Tuberculosis,Bovine;Venezuela;World Health;World Health Organizat…	358	365	Tuberculosis (Edinb)	88	4	The aim of this work was to obtain the best possible estimate of the relevance of bovine tuberculosis (BTB) in humans in Argentina, Brazil, Chile, Colombia, Costa Rica, Dominican Republic, Ecuador, Peru, Uruguay and Venezuela. Sources of information were a questionnaire filled by the participant laboratories, and a search of published literature (1970-2007). Only four of these countries reported …	Tuberculosis Consultants Group, World Health Organization, Av. Libertador 7504, 16 A, 1429 Buenos Aires, Argentina. ikantorp@fibertel.com.ar	PM:18248851
	58	Mapping of IS6110 insertion sites in Mycobacterium bovis isolates in relation to adaptation from the animal to human host	Otal I;Gomez AB;Kremer K;de HP;Garcia MJ;Martin C;van SD;	2008 Jun 22	DA - 20080513IS - 0378-1135 (Print)IS - 0378-1135 (Linking)LA - engPT - Journal ArticlePT - Research Support, Non-U.S. Gov'tRN - 0 (DNA Transposable Elements)RN - 0 (DNA, Bacterial)SB - IM	Adaptation,Physiological;Animal;Animals;Biology;Cattle;Chromosome Mapping;classification;Dna;DNA Fingerprinting;DNA Transposable Elements;DNA,Bacterial;Genes;genetics;Humans;INDEL Mutation;methods;microbiology;Mycobacterium;Mycobacterium bovis;Mycobacterium tuberculosis;Netherlands;physiology;Polymerase Chain Reaction;Polymorphism,Restriction Fragment Length;Research;Role;Sequence Analysis,DNA;Sp…	333	341	Vet Microbiol	129	3-4	The physiological role and impact of IS6110 insertions on the biology of Mycobacterium tuberculosis complex is not well understood. Insertion of IS6110 in coding regions can cause loss of gene activity, while homologous recombination between two copies of IS6110 can result in the deletion of genes or in rearrangement of genomic regions involved. In addition to these genomic changes, IS6110 can al…	Departamento de Microbiologia, Medicina Preventiva y Salud Publica, Universidad de Zaragoza, Zaragoza, Spain. otali@unizar.es	PM:18207337
	59	Single-nucleotide polymorphism in two representative multidrug-resistant Mycobacterium bovis isolates collected from patients in a Spanish hospital harboring a human infection outbreak	Romero B;Aranaz A;Bezos J;Alvarez J;de JL;Mateos A;Gomez-Mampaso E;Dominguez L;	2008 Feb	DA - 20080206IS - 1098-660X (Electronic)IS - 0095-1137 (Linking)LA - engPT - LetterPT - Research Support, Non-U.S. Gov'tRN - 0 (DNA, Bacterial)SB - IM	Cross Infection;Disease Outbreaks;Dna;DNA,Bacterial;drug effects;Drug Resistance,Multiple,Bacterial;epidemiology;genetics;Hospitals;Humans;Infection;isolation & purification;microbiology;Mycobacterium;Mycobacterium bovis;Polymorphism,Single Nucleotide;Research;Spain;Tuberculosis,Multidrug-Resistant;	826	827	J Clin Microbiol	46	2			PM:18094132
	60	Mycobacterium bovis infection in children in the same family: transmission through inhalation	Velayati AA;Farnia P;Boloorsaze MR;Sheikholslami MF;Khalilzadeh S;Hakeeme SS;Masjedi MR;	2007 Sep	DA - 20071116IS - 1122-0643 (Print)IS - 1122-0643 (Linking)LA - engPT - Case ReportsPT - Journal ArticlePT - Research Support, Non-U.S. Gov'tSB - IM	Aerosols;Child,Preschool;Disease;Family;Female;Health;Health Services;Humans;Infant;Infection;Iran;Lung;Lung Diseases;Male;microbiology;Milk;Mycobacterium;Mycobacterium bovis;Pediatrics;Population;Research;therapy;transmission;Tuberculosis;Universities;	169	172	Monaldi Arch Chest Dis	67	3	Two children in the same family were infected with Mycobacterium bovis ('M. bovis'). The molecular typing showed an identical source of infection. Although on school of thought was that the route of transmission was by ingestion of contaminated dairy milk, in other it was thought to be by air-borne transmission. The presentation highlighted the possibility of M. bovis infection in the pediatrics …	Dept. of Pediatric, National Research Institute of Tuberculosis and Lung Disease, WHO Collaborating Centre for Tuberculosis & Lung Diseases, Shaheed Beheshti University of Medical Sciences and Health Services, Darabad, Tehran 19556, P.O. 19575/154, Iran	PM:18027492
	61	[Search for tuberculosis in patients with the respiratory symptoms in four hospitals of Bogota D.C]	Henao-Riveros SC;Sierra-Parada CR;Sanchez-Morales EA;Saavedra RA;	2007 Jul	DA - 20071120IS - 0124-0064 (Print)IS - 0124-0064 (Linking)LA - spaPT - English AbstractPT - Journal ArticleSB - IM	Catchment Area (Health);Colombia;Culture;diagnosis;Early Diagnosis;education;English Abstract;epidemiology;Female;Hospitals;Humans;isolation & purification;Male;methods;microbiology;Middle Aged;Mycobacterium;Mycobacterium bovis;Mycobacterium tuberculosis;Population;Respiratory Insufficiency;Sputum;statistics & numerical data;Strategies;therapy;Tuberculosis;Tuberculosis,Pulmonary;Vaccination;	408	419	Rev Salud Publica (Bogota)	9	3	OBJECTIVE: To identify individuals with the respiratory symptoms who receive different medical services in third level hospitals of Bogota D.C. for early diagnosis of Tuberculosis. MATERIALS AND METHODS: An active search for individuals with Tuberculosis respiratory symptoms through promotion and prevention activities was realized utilizing a format for obtaining social, demographic and clinical …	Facultad de Medicina, Universidad Nacional de Colombia. easanchezm@unal.edu.co	PM:18026605
	62	Mycobacterial species causing pulmonary tuberculosis at the korle bu teaching hospital, accra, ghana	Addo K;Owusu-Darko K;Yeboah-Manu D;Caulley P;Minamikawa M;Bonsu F;Leinhardt C;Akpedonu P;Ofori-Adjei D;	2007 Jun	DA - 20071010IS - 0016-9560 (Print)IS - 0016-9560 (Linking)LA - engPT - Journal Article	Africa;Bacteriology;Ghana;Humans;Mycobacterium;Mycobacterium tuberculosis;Pyrazinamide;Research;Sputum;Teaching;Tuberculosis;	52	57	Ghana Med J	41	2	Summary OBJECTIVE: Characterize mycobacterial species causing pulmonary tuberculosis (PTB) at the Korle-Bu Teaching Hospital in Ghana. DESIGN: Sputum smear positive samples, two (2) from 70 patients diagnosed as having tuberculosis, after they had consented, were collected from the Korle-Bu Teaching Hospital Chest Clinic between January and July 2003. SETTING: Korle-Bu Teaching Hospital Chest Cli…	Bacteriology Department, Noguchi Memorial Institute for Medical Research, P.O. Box LG 581, Legon, Ghana	PM:17925842
	63	Lymphadenitis in an 18-month-old traveler to Mexico	Kasambira TS;Alwood K;Baker J;Hooper N;Dorman SE;	2007 Oct	DA - 20070928IS - 0891-3668 (Print)IS - 0891-3668 (Linking)LA - engPT - Journal ArticleSB - IM	diagnosis;drug therapy;Female;Humans;Infant;isolation & purification;Lymph Nodes;Lymphadenitis;Medicine;Mexico;microbiology;Mycobacterium bovis;Neck;pathology;Research;surgery;Travel;Tuberculosis;Universities;	968, 973	968, 974	Pediatr Infect Dis J	26	10		Johns Hopkins University School of Medicine, Center for Tuberculosis Research, Baltimore, MD, USA	PM:17901811
	64	Discovery of a novel Mycobacterium tuberculosis lineage that is a major cause of tuberculosis in Rio de Janeiro, Brazil	Lazzarini LC;Huard RC;Boechat NL;Gomes HM;Oelemann MC;Kurepina N;Shashkina E;Mello FC;Gibson AL;Virginio MJ;Marsico AG;Butler WR;Kreiswirth BN;Suffys PN;Lapa E Silva JR;Ho JL;	2007 Dec	DA - 20071206IS - 0095-1137 (Print)IS - 0095-1137 (Linking)LA - engPT - Journal ArticlePT - Research Support, N.I.H., ExtramuralPT - Research Support, Non-U.S. Gov'tRN - 0 (DNA Transposable Elements)RN - 0 (DNA, Bacterial)SB - IM	analysis;Animals;Brazil;classification;Cluster Analysis;Disease;Dna;DNA Fingerprinting;DNA Transposable Elements;DNA,Bacterial;epidemiology;Family;Genes;Genetic Testing;genetics;Genotype;Humans;isolation & purification;Medicine;methods;microbiology;Minisatellite Repeats;Mycobacterium;Mycobacterium tuberculosis;New York;pathogenicity;pathology;Phylogeny;physiopathology;Polymerase Chain Reaction;Po…	3891	3902	J Clin Microbiol	45	12	The current study evaluated Mycobacterium tuberculosis isolates from Rio de Janeiro, Brazil, for genomic deletions. One locus in our panel of PCR targets failed to amplify in approximately 30% of strains. A single novel long sequence polymorphism (>26.3 kb) was characterized and designated RD(Rio). Homologous recombination between two similar protein-coding genes is proposed as the mechanism for …	Department of Medicine, Division of International Medicine and Infectious Diseases, Cornell University, Joan and Sanford I Weill Medical College, New York, NY 10021, USA	PM:17898156
	65	Bovine tuberculosis is more prevalent in cattle owned by farmers with active tuberculosis in central Ethiopia	Alemayehu R;Girmay M;Gobena A;	2008 Oct	DA - 20080908IS - 1090-0233 (Print)IS - 1090-0233 (Linking)LA - engPT - Journal ArticlePT - Research Support, Non-U.S. Gov'tSB - IM	Adolescent;Adult;Animals;Cattle;Culture;diagnosis;Diet;epidemiology;Ethiopia;Humans;isolation & purification;Medicine;microbiology;Milk;Mycobacterium;Mycobacterium bovis;Mycobacterium tuberculosis;Odds Ratio;Prevalence;Research;Risk;transmission;Tuberculin;Tuberculin Test;Tuberculosis;Tuberculosis,Bovine;Tuberculosis,Pulmonary;Universities;veterinary;Veterinary Medicine;	119	125	Vet J	178	1	A case control study was conducted between October 2004 and April 2005 to determine the prevalence of bovine tuberculosis (BTB) in cattle in central Ethiopia relative to the tuberculosis status of their owners. A total of 174 farmers (87 with active tuberculosis and 87 with no active tuberculosis), and 1041 cattle (506 owned by farmers with active tuberculosis and 535 by farmers without active tu…	Faculty of Veterinary Medicine, University of Hawassa, P.O. Box 05, Awassa, Ethiopia	PM:17761442
	66	Tuberculosis as a zoonosis from a veterinary perspective	Une Y;Mori T;	2007 Sep	DA - 20071001IS - 0147-9571 (Print)IS - 0147-9571 (Linking)LA - engPT - Journal ArticleSB - IM	Animal;Animals;Animals,Zoo;Bacteria;Cats;Cattle;Disease;Dogs;Elephants;epidemiology;Haplorhini;Humans;Infection;Japan;Laboratories;Medicine;microbiology;Mycobacterium;Mycobacterium bovis;Mycobacterium tuberculosis;pathology;transmission;Tuberculosis;Universities;veterinary;Veterinary Medicine;Zoonose;Zoonoses;	415	425	Comp Immunol Microbiol Infect Dis	30	5-6	Tuberculosis is an important disease among many zoonoses, because both Mycobacterium tuberculosis and Mycobacterium bovis, which are the major causes of tuberculosis, are highly pathogenic, infect many animal species and thus are likely to be the source of infection in humans. In particular, monkeys are highly susceptible to these bacteria and are important spreaders. Recently, two outbreaks of M…	Laboratory of Veterinary Pathology, School of Veterinary Medicine, Azabu University, 1-17-71, Fuchinobe, Sagamihara, Kanagawa 229-8501, Japan. une@azabu-u.ac.jp	PM:17706284
	67	[Detection of Mycobacterium species distribution in the sputum samples of tuberculosis patients by PCR-RFLP method in Elazig province]	Agacayak A;Bulut Y;Seyrek A;	2007 Apr	DA - 20070808IS - 0374-9096 (Print)IS - 0374-9096 (Linking)LA - turPT - English AbstractPT - Journal ArticleRN - 0 (DNA Primers)RN - 0 (DNA, Bacterial)SB - IM	chemistry;classification;Culture;Dna;DNA Primers;DNA,Bacterial;English Abstract;Enzymes;epidemiology;Female;genetics;Humans;isolation & purification;Male;methods;microbiology;Mycobacterium;Polymerase Chain Reaction;Polymorphism,Restriction Fragment Length;Sputum;Tuberculosis;Turkey;	203	209	Mikrobiyol Bul	41	2	The aim of this study was to detect the Mycobacterium species in the sputum samples collected from tuberculosis patients in Elazig province (located in Eastern Anatolia, Turkey), by PCR-RFLP (Polymerase Chain Reaction-Restriction Fragment Length Polymorphism) method. A total of 60 samples from patients (32 male, 28 female) who were diagnosed as tuberculosis by culture positivity at Elazig Tubercu…		PM:17682706
	68	Mycobacteria causing human cervical lymphadenitis in pastoral communities in the Karamoja region of Uganda	Oloya J;Opuda-Asibo J;Kazwala R;Demelash AB;Skjerve E;Lund A;Johansen TB;Djonne B;	2008 May	DA - 20080327IS - 0950-2688 (Print)IS - 0950-2688 (Linking)LA - engPT - Journal ArticlePT - Research Support, Non-U.S. Gov'tRN - 0 (DNA Transposable Elements)RN - 0 (DNA, Bacterial)SB - IM	Adolescent;Adult;Aged;Aged,80 and over;Animals;Bacterial Typing Techniques;Biopsy;Cattle;Child;Child,Preschool;classification;Cluster Analysis;Culture;Disease;Dna;DNA Transposable Elements;DNA,Bacterial;Drinking;Ecosystem;epidemiology;Female;genetics;Genotype;Health;Hospitals;Humans;Infant;Infant,Newborn;Infection;isolation & purification;Lymph;Lymph Nodes;Lymphadenitis;Male;Meat;Medicine;microbi…	636	643	Epidemiol Infect	136	5	Mycobacteria from lymph node biopsies of patients with cervical lymphadenitis reporting for tuberculosis treatment in Matany and Moroto Hospitals in the transhumant areas of Karamoja, Uganda were isolated and characterized. The AccuProbe culture identification kits for Mycobacterium tuberculosis complex (MTC), M. avium complex (MAC) and M. avium were used to identify the isolates. Spoligotyping, …	Department of Veterinary Public Health and Preventive Medicine, Makerere University, Kampala, Uganda	PM:17599779
	69	[Human and bovine tuberculosis in Latin America: from the studies about virulence to some tools for its control]	Marin LM;Otero FD;Maza AJ;Solis HE;Pabello JA;	2006 Apr	DA - 20070620IS - 0187-4640 (Print)IS - 0187-4640 (Linking)LA - spaPT - English AbstractPT - Journal ArticlePT - Research Support, Non-U.S. Gov'tPT - ReviewRN - 0 (BCG Vaccine)SB - IM	Animals;BCG Vaccine;Cattle;English Abstract;Health;Humans;Immunization;Laboratories;Latin America;Mexico;microbiology;Mycobacterium tuberculosis;pathogenicity;prevention & control;Public Health;Research;Risk;Tuberculosis;Vaccination;veterinary;Virulence;Virulence Factors;	173	178	Rev Latinoam Microbiol	48	2	Human and bovine tuberculosis (TB) are currently a serious health problem in Latin America. Although the causal agents were discovered more than one century ago, the control of these illnesses is still beyond our reach: human TB accounts for more than one hundred deaths each day in this region, whereas bovine TB represents a public health risk as well as a major economic problem. We herein analyz…	Instituto de Investigaciones Biomedicas, Dpto. de Inmunologia, Universidad Nacional Autonoma de Mexico, Circuito Escolar s/n, Ciudad Universitaria, 04510, Mexico, D. F. lmlm@servidor.unam.mx	PM:17578089
	70	Milk as a vector of transmission of bovine tuberculosis to humans in Spain: a historical perspective	Gutierrez Garcia JM;	2006 Nov	DA - 20070528IS - 1096-5904 (Print)LA - engPT - Historical ArticlePT - Journal ArticleSB - QIS	Animals;Bacteria;Cattle;history;History,19th Century;History,20th Century;Humans;Infection;Light;Meat;Medicine;microbiology;Milk;Role;Spain;transmission;Tuberculosis;Tuberculosis,Bovine;	41	44	Vet Herit	29	2	As was the case with meat, the detection of the tuberculosis bacterium in cattle resulted in the attribution of an important role to milk in human tuberculosis infection. However, the case of milk had a more serious impact with graver consequences than did meat. In effect, milk was the principal foodstuff by means of which tuberculosis was passed from cattle to humans-indeed it could be said that…	Department of Medicine History, Faculty of Medicine, Associacio Catalana d'Historia de la Veternaria, Univeritat Autonoma de Barcelona, Bellaterra, Spain	PM:17526137
	71	Mycobacterium caprae in cattle and humans in Croatia	Cvetnic Z;Katalinic-Jankovic V;Sostaric B;Spicic S;Obrovac M;Marjanovic S;Benic M;Kirin BK;Vickovic I;	2007 Jun	DA - 20070523IS - 1027-3719 (Print)IS - 1027-3719 (Linking)LA - engPT - Case ReportsPT - Journal ArticlePT - Research Support, Non-U.S. Gov'tRN - 0 (Antitubercular Agents)RN - 0 (DNA, Bacterial)SB - IM	Adolescent;Adult;analysis;Animals;Antitubercular Agents;Bacterial Typing Techniques;Cattle;classification;Croatia;Dairying;diagnosis;Diagnostic;Disease;Dna;DNA,Bacterial;drug therapy;Family;Female;genetics;Humans;Infection;isolation & purification;Lymph;Male;methods;microbiology;Milk;Mycobacterium;Mycobacterium bovis;Paper;pathology;Radiology;Research;therapeutic use;transmission;Treatment Outcom…	652	658	Int J Tuberc Lung Dis	11	6	SETTING: This paper describes an outbreak of human and related bovine tuberculosis (TB) caused by Mycobacterium caprae in Croatia. A 13-year-old boy clinically presented enlargement of cervical lymph node with consecutive isolation of M. caprae. His 7-year-old sister, who had no clinical signs of disease, hyper-reacted to the purified protein derivative (PPD) test (>25 mm) and peribronchial infil…	Croatian Veterinary Institute Zagreb, Zagreb, Croatia. cvetnic@veinst.hr	PM:17519097
	72	Tuberculosis in Australia: bacteriologically confirmed cases and drug resistance, 2005	Lumb R;Bastian I;Gilpin C;Jelfs P;Keehner T;Sievers A;	2007 Mar	DA - 20070516IS - 0725-3141 (Print)IS - 0725-3141 (Linking)LA - engPT - Journal ArticleRN - 0 (Antitubercular Agents)SB - IM	Adolescent;Adult;Age Distribution;Aged;Aged,80 and over;Antitubercular Agents;Australia;Bacteriology;Bronchoscopy;Child;Disease;drug effects;Drug Resistance;Drug Resistance,Multiple,Bacterial;drug therapy;epidemiology;Ethambutol;Female;Humans;In Vitro;India;Isoniazid;Laboratories;Male;microbiology;Middle Aged;Mycobacterium;Mycobacterium bovis;Mycobacterium tuberculosis;Papua New Guinea;pharmacolo…	80	86	Commun Dis Intell	31	1	The Australian Mycobacterium Reference Laboratory Network (AMRLN) collects and analyses laboratory data on new cases of disease caused by the Mycobacterium tuberculosis complex. In 2005, a total of 810 cases were identified by bacteriology; an annual reporting rate of 4.0 cases per 100,000 population. Isolates were identified as M. tuberculosis (n = 806), Mycobacterium africanum (n = 2) and Mycob…	Infectious Diseases Laboratories, Institute of Medical and Veterinary Science, Adelaide, South Australia. richard.lumb@imvs.sa.gov.au	PM:17503647
	73	Human pulmonary infections with bovine and environment (atypical) mycobacteria in jos, Nigeria	Mawak J;Gomwalk N;Bello C;Kandakai-Olukemi Y;	2006	DA - 20070514IS - 0016-9560 (Print)IS - 0016-9560 (Linking)LA - engPT - Journal Article	Africa;analysis;Culture;diagnosis;Environment;Hospitals;Infection;microbiology;Microscopy;Mycobacterium;Mycobacterium tuberculosis;Nigeria;Prevalence;Sputum;Teaching;Tuberculosis;Universities;	132	136	Ghana Med J	40	4	Summary OBJECTIVES: To examine sputum specimens from patients with persistent bronchopulmonary disorders for mycobacterium species and to characterize the recovered isolates with a view to determining the extent of involvement of environmental mycobacteria in pulmonary infections. DESIGN: Analytical study using standard microscopy, culture and biochemical test for the identification of mycobacter…	Department of Microbiology University of Jos, P.M.B. 2084, Jos, Nigeria	PM:17496986
	74	Cluster of human tuberculosis caused by Mycobacterium bovis: evidence for person-to-person transmission in the UK	Evans JT;Smith EG;Banerjee A;Smith RM;Dale J;Innes JA;Hunt D;Tweddell A;Wood A;Anderson C;Hewinson RG;Smith NH;Hawkey PM;Sonnenberg P;	2007 Apr 14	DA - 20070416IS - 1474-547X (Electronic)IS - 0140-6736 (Linking)LA - engPT - Journal ArticlePT - Research Support, Non-U.S. Gov'tSB - AIMSB - IM	Adult;Cattle;Cluster Analysis;Dairy Products;diagnosis;Disease;Dna;DNA Fingerprinting;Drinking;epidemiology;Female;genetics;Great Britain;Health;Humans;Incidence;Infection;isolation & purification;Laboratories;Male;Meningitis;methods;Milk;Mycobacterium;Mycobacterium bovis;pathogenicity;Public Health;Research;Risk Factors;transmission;Tuberculosis;Tuberculosis,Pulmonary;	1270	1276	Lancet	369	9569	BACKGROUND: Despite a recent resurgence in the incidence of bovine tuberculosis in UK cattle herds, no associated rise in the number of cases in man has been noted. Disease due to human Mycobacterium bovis infection usually occurs in older patients, in whom drinking unpasteurised milk in the past is the probable source of infection. Person-to-person transmission is very rare. METHODS: After ident…	Regional Centre for Mycobacteriology, West Midlands Public Health Laboratory, Health Protection Agency, Birmingham Heartlands Hospital, Birmingham B9 5SS, UK. jason.evans@heartofengland.nhs.uk	PM:17434402
	75	Mycobacterium bovis tuberculosis: forgotten, but not gone	Thoen CO;Lobue PA;	2007 Apr 14	DA - 20070416IS - 1474-547X (Electronic)IS - 0140-6736 (Linking)LA - engPT - CommentPT - Journal ArticleSB - AIMSB - IM	Great Britain;Humans;isolation & purification;Medicine;microbiology;Mycobacterium;Mycobacterium bovis;pathogenicity;Preventive Medicine;transmission;Tuberculosis;Universities;veterinary;Veterinary Medicine;	1236	1238	Lancet	369	9569		Department of Veterinary Microbiology and Preventive Medicine, College of Veterinary Medicine, Iowa State University, Ames, IA 50011, USA. cthoen@iastate.edu	PM:17434381
	76	First report of Mycobacterium bovis DNA in human remains from the Iron Age	Taylor GM;Murphy E;Hopkins R;Rutland P;Chistov Y;	2007 Apr	DA - 20070323IS - 1350-0872 (Print)IS - 1350-0872 (Linking)LA - engPT - Historical ArticlePT - Journal ArticlePT - Research Support, Non-U.S. Gov'tRN - 0 (DNA, Bacterial)SB - IM	Animals;Back;Cattle;Disease;Dna;DNA Fragmentation;DNA,Bacterial;Female;genetics;Genome;history;History,Ancient;Humans;Infection;Iron;isolation & purification;London;Male;Medicine;microbiology;Mycobacterium;Mycobacterium bovis;Mycobacterium tuberculosis;pathology;Phylogeny;Polymerase Chain Reaction;Research;Siberia;Spine;Tuberculosis;Tuberculosis,Spinal;	1243	1249	Microbiology	153	Pt 4	Tuberculosis has plagued humankind since prehistoric times, as is evident from characteristic lesions on human skeletons dating back to the Neolithic period. The disease in man is due predominantly to infection with either Mycobacterium tuberculosis or Mycobacterium bovis, both members of the M. tuberculosis (MTB) complex. A number of studies have shown that when conditions permit, surviving myco…	Centre for Molecular Microbiology and Infectious Diseases, Imperial College of Science, Technology and Medicine, London, UK. gm.taylor@ucl.ac.uk	PM:17379733
	77	[Nontuberculous mycobacteria and incidence of mycobacterioses in Prague in 1999-2004]	Polanecky V;Kalina P;Kubin M;Kozakova B;Mullerova M;	2006 Nov	DA - 20070314IS - 1210-7913 (Print)IS - 1210-7913 (Linking)LA - czePT - English AbstractPT - Journal ArticleSB - IM	Adolescent;Adult;Bacteria;Culture;Culture Media;Czech Republic;diagnosis;Diagnostic;English Abstract;epidemiology;Female;Growth;Health;Humans;Incidence;isolation & purification;Laboratories;Male;methods;microbiology;Middle Aged;Mycobacteria,Atypical;Mycobacterium;Mycobacterium Infections,Atypical;Registries;Temperature;Tuberculosis;	151	157	Epidemiol Mikrobiol Imunol	55	4	OBJECTIVE: To analyze the incidence of nontuberculous mycobacteria detected in Prague patients in 1999-2004 as either single findings suggestive of clinical insignificance or repetitive findings suggestive of mycobacteriosis when reported together with the corresponding organ damage and symptomatology. MATERIAL AND METHODS: Nontuberculous mycobacteria were isolated and identified according to the…	Hygienicka stanice hl. m. Prahy, Praha	PM:17354590
	78	Simultaneous detection of Mycobacterium bovis and Mycobacterium tuberculosis in human cerebrospinal fluid	Ritacco V;de K;	2007 Feb	DA - 20070205IS - 0095-1137 (Print)IS - 0095-1137 (Linking)LA - engPT - CommentPT - LetterRN - 0 (DNA, Bacterial)SB - IM	analysis;Animals;cerebrospinal fluid;classification;Dna;DNA,Bacterial;genetics;Humans;isolation & purification;microbiology;Mycobacterium;Mycobacterium bovis;Mycobacterium tuberculosis;Polymerase Chain Reaction;Tuberculosis;Tuberculosis,Meningeal;	684		J Clin Microbiol	45	2			PM:17277174
	79	Evaluation of the GenoType MTBC assay for differentiating 120 clinical Mycobacterium tuberculosis complex isolates	Neonakis IK;Gitti Z;Petinaki E;Maraki S;Spandidos DA;	2007 Feb	DA - 20070207IS - 0934-9723 (Print)IS - 0934-9723 (Linking)LA - engPT - Evaluation StudiesPT - Journal ArticleRN - 0 (DNA, Bacterial)RN - 0 (Reagent Kits, Diagnostic)SB - IM	analysis;Animals;Bacterial Typing Techniques;Bacteriology;Cattle;classification;Diagnostic;Dna;DNA,Bacterial;Evaluation;genetics;Genotype;Greece;Humans;isolation & purification;Laboratories;Medicine;microbiology;Mycobacterium;Mycobacterium bovis;Mycobacterium Infections;Mycobacterium tuberculosis;parasitology;Reagent Kits,Diagnostic;Species Specificity;Tuberculosis;Universities;Zoonose;Zoonoses;	151	152	Eur J Clin Microbiol Infect Dis	26	2		Department of Clinical Bacteriology, Parasitology, Zoonoses and Geographical Medicine, Mycobacteriology Laboratory, University Hospital of Heraklion, Heraklion, Crete, 71201, Greece	PM:17256112
	80	First molecular epidemiology study of Mycobacterium tuberculosis in Burkina Faso	Godreuil S;Torrea G;Terru D;Chevenet F;Diagbouga S;Supply P;Van de PP;Carriere C;Banuls AL;	2007 Mar	DA - 20070305IS - 0095-1137 (Print)IS - 0095-1137 (Linking)LA - engPT - Journal ArticlePT - Research Support, Non-U.S. Gov'tRN - 0 (Anti-Bacterial Agents)RN - 0 (Oligonucleotides)SB - IM	Adult;Africa;analysis;Anti-Bacterial Agents;Burkina Faso;Cameroon;classification;Cluster Analysis;Culture;drug effects;Drug Resistance;epidemiology;Family;Female;France;genetics;Genotype;Humans;isolation & purification;Male;Microbial Sensitivity Tests;microbiology;Minisatellite Repeats;Molecular Epidemiology;Mycobacterium;Mycobacterium bovis;Mycobacterium tuberculosis;Oligonucleotides;pharmacolog…	921	927	J Clin Microbiol	45	3	We conducted a molecular epidemiology study on 120 Mycobacterium tuberculosis isolates from patients presenting pulmonary tuberculosis (TB) in Burkina Faso. Classical antibiogram studies and genetic characterization, using mycobacterial interspersed repetitive-unit-variable-number tandem-repeat (MIRU-VNTR) typing and spoligotyping, were applied after culture. Molecular analysis of specific signat…	Laboratoire de Bacteriologie, Hopital Universitaire Arnaud de Villeneuve, 371 Avenue du Doyen Gaston Giraud, F-34295 Montpellier Cedex 5, France. s-godreuil@chu-montpellier.fr	PM:17251410
	81	Polyarticular arthritis secondary to Mycobacterium bovis infection: an unusual clinical presentation	Cachafeiro-Vilar A;Garcia-Padilla C;Reyes E;Hernandez-Molina G;	2007 Jan	DA - 20070219IS - 1778-7254 (Electronic)IS - 1297-319X (Linking)LA - engPT - Case ReportsPT - Journal ArticleRN - 0 (Antitubercular Agents)SB - IM	Abscess;Adult;Ankle;Antitubercular Agents;Arthritis;Arthritis,Infectious;Biopsy;Cough;diagnosis;Diagnostic;drug therapy;Fever;Fingers;Granuloma;Humans;immunology;Infection;isolation & purification;Joints;Knee;Lymph;Male;Mexico;microbiology;Mycobacterium;Mycobacterium bovis;Mycobacterium Infections;Necrosis;Osteomyelitis;Pleural Effusion;Psoriasis;Rheumatology;secondary;Synovitis;therapeutic use;T…	107	109	Joint Bone Spine	74	1	We describe a 37-year-old Mexican man with incapacitating polyarticular arthritis secondary to Mycobacterium bovis infection. A dermatologist diagnosed psoriasis two years before admission. One year later due to symmetric ankle and knee arthritis, he was treated with three doses of etanercept. The arthritis extended to the carpus and metacarpophalangeal joints. Multifocal dactylitis and a left an…	Department of Immunology and Rheumatology, Instituto Nacional de Ciencias Medicas y Nutricion Salvador Zubiran, Vasco de Quiroga 15, Colonia Seccion XVI, 14000 Mexico City, Mexico	PM:17196422
	82	[Osteoarticular infections due to mycobacteria in a university hospital]	Garcia-Cia JI;Esteban J;	2006 Dec	DA - 20061229IS - 0213-005X (Print)IS - 0213-005X (Linking)LA - spaPT - LetterSB - IM	Abscess;Adolescent;Adult;Aged;Aged,80 and over;Child;Child,Preschool;complications;Cross Infection;diagnosis;epidemiology;Female;Fractures,Bone;Hospitals,University;Humans;Infection;isolation & purification;Male;microbiology;Middle Aged;Mycobacteria,Atypical;Mycobacterium;Mycobacterium bovis;Mycobacterium chelonae;Mycobacterium Infections,Atypical;Mycobacterium tuberculosis;Postoperative Complica…	661	663	Enferm Infecc Microbiol Clin	24	10			PM:17194394
	83	[New era in molecular epidemiology of tuberculosis in Japan]	Takashima T;Iwamoto T;	2006 Nov	DA - 20061212IS - 0022-9776 (Print)IS - 0022-9776 (Linking)LA - jpnPT - English AbstractPT - Journal ArticlePT - ReviewSB - IM	analysis;Animal;Back;Databases,Genetic;Disease;Dna;English Abstract;Epidemiologic Studies;epidemiology;Family;genetics;Genotype;Hand;Health;history;Humans;Infection;Japan;Knowledge;methods;microbiology;Minisatellite Repeats;Molecular Epidemiology;Mycobacterium;Mycobacterium avium;Mycobacterium tuberculosis;Polymorphism,Restriction Fragment Length;prevention & control;Prospective Studies;Public He…	693	707	Kekkaku	81	11	Molecular epidemiology of tuberculosis (TB) is a science to study TB transmission dynamics and to enhance our understanding of the epidemiology of TB by utilizing molecular typing methods as an adjunct to classical epidemiological approach. Before the era of molecular epidemiology, it was quite difficult to ascertain the source of the infections since M. tuberculosis is spread by air-borne drople…	Osaka Prefectural Hospital Organization Osaka Prefectural Medical Center for Respiratory and Allergic Diseases	PM:17154049
	84	[Have we defeated the principal zoonoses?]	Blancou J;	2006 Mar	DA - 20061204IS - 0001-4079 (Print)IS - 0001-4079 (Linking)LA - frePT - Comparative StudyPT - English AbstractPT - Journal ArticlePT - ReviewSB - IM	Animals;Birds;Brucella abortus;Brucella melitensis;Brucellosis;Brucellosis,Bovine;Cattle;Chiroptera;Comparative Study;Developing Countries;Disease;Disease Vectors;English Abstract;epidemiology;Foxes;France;Horses;Humans;methods;Paper;Parasitic Diseases;Prevalence;prevention & control;Rabies;Risk Factors;Rodentia;transmission;Tuberculosis;Tuberculosis,Bovine;Virus Diseases;Wolves;Zoonose;Zoonoses;	565	577	Bull Acad Natl Med	190	3	Following an overview of some successful campaigns against zoonoses, this paper examines other zoonotic diseases that are likely to be brought under control in industrialized countries, such as brucellosis, tuberculosis and canine or wildlife rabies. The author goes on to explain the reasons for the failure to eradicate some other zoonoses in developing countries, and concludes by examining reaso…		PM:17140096
	85	Risk analysis and bovine tuberculosis, a re-emerging zoonosis	Etter E;Donado P;Jori F;Caron A;Goutard F;Roger F;	2006 Oct	DA - 20061130IS - 0077-8923 (Print)IS - 0077-8923 (Linking)LA - engPT - Journal ArticlePT - ReviewRN - 0 (Tuberculosis Vaccines)SB - IM	Africa;analysis;Animals;Animals,Wild;Cattle;Communicable Diseases,Emerging;Consumer Product Safety;Developing Countries;Disease Reservoirs;Disease Susceptibility;Ecology;epidemiology;Food Contamination;France;Health;Humans;Meat;microbiology;Milk;Poverty;prevention & control;Proteins;Risk;Risk Assessment;transmission;Tuberculosis;Tuberculosis Vaccines;Tuberculosis,Bovine;Vaccines;veterinary;World …	61	73	Ann N Y Acad Sci	1081		The widespread of immunodeficiency with AIDS, the consequence of poverty on sanitary protection and information at both individual and state levels lead control of tuberculosis (TB) to be one of the priorities of World Health Organization programs. The impact of bovine tuberculosis (BTB) on humans is poorly documented. However, BTB remains a major problem for livestock in developing countries par…	CIRAD, EMVT Department, Epidemiology and Ecology Unit, 34098 Montpellier Cedex 5, France	PM:17135495
	86	[Tuberculosis as a zoonosis]	Yoshikawa Y;	2006 Oct	DA - 20061110IS - 0022-9776 (Print)IS - 0022-9776 (Linking)LA - jpnPT - English AbstractPT - Journal ArticleSB - IM	Animal;Animal Diseases;Animals;Animals,Domestic;Cattle;Certification;Disease;Dogs;English Abstract;Food;Haplorhini;Health;Humans;Incidence;Infection;Japan;Laboratories;Mycobacterium;Mycobacterium bovis;NOTIFICATION;Prevalence;prevention & control;Primates;Ruminants;standards;Tokyo;transmission;trends;Tuberculosis;Universities;Veterinarians;Zoonoses;	613	621	Kekkaku	81	10	There are more than 700 different kinds of major zoonosis. Among them, tuberculosis is important, since mycobacteriosis, including tuberculosis, is common among non-human primates and ruminants. Although the natural host of tubercle bacilli is human, many kinds of animals are susceptible to Mycobacterium spp., including Mycobacterium bovis and other non-tuberculous Mycobacteria. In Japan, the pre…	Department of Biomedical Science, Graduate School of Agricultural and Life Sciences, The University of Tokyo, Tokyo, Japan	PM:17094584
	87	Mycobacterium bovis infection, Lyon, France	Mignard S;Pichat C;Carret G;	2006 Sep	DA - 20061031IS - 1080-6040 (Print)IS - 1080-6040 (Linking)LA - engPT - Journal ArticleRN - 0 (DNA, Bacterial)RN - 0 (Oligonucleotides)SB - IM	Adolescent;Adult;Aged;Aged,80 and over;analysis;Animals;Bacterial Typing Techniques;Cattle;Child,Preschool;classification;Dna;DNA,Bacterial;epidemiology;Evolution;Female;France;genetics;Humans;Incidence;Infection;Interspersed Repetitive Sequences;isolation & purification;Male;microbiology;Middle Aged;Mycobacterium;Mycobacterium bovis;Oligonucleotides;Retrospective Studies;Tuberculosis;	1431	1433	Emerg Infect Dis	12	9	In a 5-year retrospective study, we used spoligotyping and mycobacterial interspersed repetitive units to type 13 strains of Mycobacterium bovis isolated from human sources. Despite the relatively high incidence of human tuberculosis caused by M. bovis (2%), these tools showed no clonal evolution and no relationships between the isolates	Laboratoire de bacteriologie, Centre Hospitalier Lyon Sud, Lyon, France. sophie.mignard@chu-lyon.fr	PM:17073096
	88	Tuberculosis in humans and animals: are we a threat to each other?	Davies PD;	2006 Oct	DA - 20061005IS - 0141-0768 (Print)IS - 0141-0768 (Linking)LA - engPT - Journal ArticlePT - ReviewRN - 0 (Tuberculosis Vaccines)SB - IM	Animal;Animals;Animals,Domestic;Cattle;England;epidemiology;Humans;microbiology;Milk;Mycobacterium bovis;Prevalence;Research;transmission;Tuberculosis;Tuberculosis Vaccines;Tuberculosis,Bovine;Vaccines;veterinary;Wales;	539	540	J R Soc Med	99	10		Tuberculosis Research and Resources Unit, Cardiothoracic Centre, Liverpool L14 3PE, UK. peter.davies@ctc.nhs.uk	PM:17021307
	89	Molecular analysis of clinical isolates of Mycobacterium bovis recovered from humans in Italy	Lari N;Rindi L;Bonanni D;Tortoli E;Garzelli C;	2006 Nov	DA - 20061107IS - 0095-1137 (Print)IS - 0095-1137 (Linking)LA - engPT - Journal ArticlePT - Research Support, Non-U.S. Gov'tRN - 0 (DNA Transposable Elements)SB - IM	analysis;Chromatography,High Pressure Liquid;classification;Dna;DNA Transposable Elements;epidemiology;genetics;Genotype;Humans;Italy;Knowledge;Minisatellite Repeats;Mycobacterium;Mycobacterium bovis;Polymorphism,Restriction Fragment Length;Research;	4218	4221	J Clin Microbiol	44	11	In order to achieve a better knowledge of Mycobacterium bovis epidemiology in Italy, 42 clinical isolates from humans were genotyped. Predominant molecular patterns were found in one cluster of 15 isolates sharing spoligotype (ST482), variable-number tandem repeat (VNTR), and IS6110-based restriction fragment length polymorphism (one 1.9-kb band) profiles and in two clusters of 6 and 3 Mycobacter…	Dipartimento di Patologia Sperimentale, Biotecnologie Mediche, Infettivologia ed Epidemiologia, Via San Zeno, 35/39 - I-56127 Pisa, Italy	PM:16988015
	90	Molecular epidemiology of multidrug-resistant Mycobacterium bovis isolates with the same spoligotyping profile as isolates from animals	Romero B;Aranaz A;de JL;Alvarez J;Bezos J;Mateos A;Gomez-Mampaso E;Dominguez L;	2006 Sep	DA - 20060906IS - 0095-1137 (Print)IS - 0095-1137 (Linking)LA - engPT - Journal ArticlePT - Research Support, Non-U.S. Gov'tRN - 0 (Antitubercular Agents)RN - 0 (Oligonucleotides)SB - IM	analysis;Animal;Animals;Antitubercular Agents;Bacterial Typing Techniques;Cattle;drug effects;epidemiology;genetics;Humans;Infection;isolation & purification;Laboratories;Microbial Sensitivity Tests;microbiology;Minisatellite Repeats;Molecular Epidemiology;Mycobacterium;Mycobacterium bovis;Oligonucleotides;pharmacology;Polymerase Chain Reaction;Research;Spain;Tuberculosis,Bovine;Tuberculosis,Mult…	3405	3408	J Clin Microbiol	44	9	PCR-based characterization techniques have been adopted in most laboratories for Mycobacterium bovis typing. We report a molecular characterization of human multidrug-resistant M. bovis isolates and three bovine isolates that share the spoligotyping profile. The analysis of the direct repeat region showed that both groups differed in the presence of spacers not included in the current membrane. T…	Departamento de Sanidad Animal, Facultad de Veterinaria, Universidad Complutense de Madrid, 28040 Madrid, Spain	PM:16954286
	91	A case of urinary tuberculosis due to Mycobacterium bovis subspecies caprae	Sintchenko V;Jelfs P;Dally M;Crighton T;Gilbert GL;	2006 Aug	DA - 20060818IS - 0031-3025 (Print)IS - 0031-3025 (Linking)LA - engPT - Case ReportsPT - LetterRN - 0 (DNA, Bacterial)SB - IM	Aged;diagnosis;Diagnosis,Differential;Dna;DNA,Bacterial;genetics;Humans;Male;microbiology;Mycobacterium;Mycobacterium bovis;pathogenicity;Tuberculosis;Tuberculosis,Urogenital;Urinary Tract Infections;	376	378	Pathology	38	4			PM:16916737
	92	[The influencing of the epidemiology of human tuberculosis by the epidemiology of bovine tuberculosis]	Baumann T;	1965 Jun	DA - 19651127IS - 0026-9298 (Print)IS - 0026-9298 (Linking)LA - gerPT - Journal ArticleRN - 0 (BCG Vaccine)SB - IM	Animals;BCG Vaccine;Cattle;epidemiology;Humans;prevention & control;Switzerland;Tuberculosis;Tuberculosis,Bovine;	406	409	Monatsschr Kinderheilkd	113	6			PM:5890366
	93	[THE ROLE OF MYCOBACTERIUM BOVIS IN EXTRAPULMONARY CHILD TUBERCULOSIS IN WEST SLOVAKIA.]	Bajan A;Sykora F;	1965 Mar	DA - 19650901IS - 0009-0522 (Print)IS - 0009-0522 (Linking)LA - czePT - Journal ArticleSB - OM	Child;Mycobacterium;Mycobacterium bovis;Role;Tuberculosis;	73	80	Cesk Epidemiol Mikrobiol Imunol	14				PM:14308913
	94	Some remarks about tuberculosis of the skin and tuberculids	van der LL;	1965	DA - 19660626IS - 0011-9075 (Print)IS - 0011-9075 (Linking)LA - engPT - Case ReportsPT - Journal ArticleRN - 0 (Aminosalicylic Acids)RN - 54-85-3 (Isoniazid)RN - 57-92-1 (Streptomycin)SB - IM	Acids;Aged;Aminosalicylic Acid;Aminosalicylic Acids;drug therapy;Humans;isolation & purification;Isoniazid;Lupus Vulgaris;Male;Mycobacterium tuberculosis;Skin;Streptomycin;therapeutic use;Tuberculin Test;Tuberculosis;Tuberculosis,Cutaneous;	266	275	Dermatologica	131	3			PM:4956152
	95	[Some problems concerning the epidemiology of tuberculosis in 1 of the Caspian lowland regions]	Blagodarnyi I;Levin VR;Koroteeva LV;Modelevskii BS;Shapiro DM;	1965	DA - 19660714IS - 0032-9533 (Print)IS - 0032-9533 (Linking)LA - rusPT - Journal ArticleSB - IM	Animals;Cattle;epidemiology;Humans;Kazakhstan;Tuberculosis;Tuberculosis,Bovine;	5	11	Probl Tuberk	43	7			PM:4222485
	96	[HUMAN TUBERCULOSIS AND BOVINE TUBERCULOSIS.]	PLACIDI L;ROUSSEL A;	1964 Dec	DA - 19650701LA - frePT - Journal ArticleSB - OM	Tuberculosis;Tuberculosis,Bovine;	527	532	Rev Pathol Gen Physiol Clin	64				PM:14276977
	97	MORBIDITY OF RESPIRATORY TUBERCULOSIS AMONG PERSONS INFECTED FROM BOVINE AND HUMAN SOURCES	Magnus K;	1964 Sep	DA - 19650601IS - 0074-9249 (Print)IS - 0074-9249 (Linking)LA - engPT - Journal ArticleSB - OM	Denmark;epidemiology;Morbidity;Tuberculin Test;Tuberculosis;Tuberculosis,Bovine;Tuberculosis,Pulmonary;	349	354	Bull Int Union Tuberc	35				PM:14269389
	98	[TUBERCULOSIS IN HUMANS--A REINFECTION POSSIBILITY FOR CURED CATTLE STOCK.]	ROEDER K;	1964 Jun 20	DA - 19651201IS - 0023-7728 (Print)IS - 0023-7728 (Linking)LA - gerPT - Journal ArticleSB - OM	Cattle;Communicable Disease Control;Germany,West;Tuberculosis,Bovine;	736	740	Landarzt	40				PM:14340474
	99	A REVIEW OF BOVINE TUBERCULOSIS IN SOUTH AFRICA WITH REFERENCE TO HUMAN INFECTION	GREATHEAD MM;	1964 May	DA - 19640801IS - 0033-3506 (Print)IS - 0033-3506 (Linking)LA - engPT - Journal ArticleSB - OM	Africa;Africa,Southern;Cattle Diseases;Communicable Disease Control;epidemiology;Food Contamination;Infection;Milk;South Africa;Tuberculosis;Tuberculosis,Bovine;Zoonoses;	27	31	Public Health	64				PM:14142175
	100	[ON RELATIONS OF THE SITE OF PERIPHERAL LYMPH NODE TUBERCULOSIS TO INFECTION WITH HUMAN AND BOVINE STRAINS.]	ZELLER F;	1964 Apr	DA - 19641201IS - 0032-7069 (Print)IS - 0032-7069 (Linking)LA - gerPT - Journal ArticleSB - OM	Infection;Lymph;Mycobacterium bovis;Mycobacterium tuberculosis;Tuberculosis;Tuberculosis,Lymph Node;	223	233	Prax Pneumol	18				PM:14190185
	101	[Extrapulmonary tuberculosis and tuberculosis control]	Kastert J;	1964 Mar 20	DA - 19651116IS - 0023-7728 (Print)IS - 0023-7728 (Linking)LA - gerPT - Journal ArticleSB - IM	Animals;Cattle;Humans;Middle Aged;prevention & control;Tuberculosis;Tuberculosis,Bovine;	323	326	Landarzt	40	8			PM:5889881
	102	[Eradication of bovine tuberculosis and its effect on human tuberculosis]	Kleinschmidt H;	1964 Mar 20	DA - 19651116IS - 0023-7728 (Print)IS - 0023-7728 (Linking)LA - gerPT - Journal ArticleSB - IM	Animals;Cattle;Humans;prevention & control;Tuberculosis;Tuberculosis,Bovine;	319	322	Landarzt	40	8			PM:5889880
	103	PATHOGENICITY OF ATTENUATED AND AVIRULENT TUBERCLE BACILLI: THEIR IMPLICATION AS VACCINATING AGENTS IN HUMANS	STEENKEN W;RALEIGH JW;SMITH MM;	1964 Mar	DA - 19640701IS - 0096-0233 (Print)IS - 0096-0233 (Linking)LA - engPT - Journal ArticleRN - 54-85-3 (Isoniazid)RN - EC 1.11.1.6 (Catalase)SB - OM	Catalase;Drug Resistance,Microbial;Guinea Pigs;Humans;immunology;Isoniazid;Mycobacterium bovis;Mycobacterium tuberculosis;pathogenicity;Research;Silicosis;Silicotuberculosis;Tuberculosis;	85	88	J Lancet	84				PM:14130128
	104	THE ROLE OF THE HEALTH OF ANIMALS BRANCH IN ZOONOSIS	WELLS KF;	1964 Mar	DA - 19640701IS - 0008-4263 (Print)IS - 0008-4263 (Linking)LA - engPT - Journal ArticleSB - OM	Animals;Brucellosis,Bovine;Canada;Echinococcosis;Food Inspection;Health;Meat;Rabies;Role;Trichinellosis;Tuberculosis,Bovine;Veterinary Medicine;	93	99	Can J Public Health	55				PM:14128283
	105	[RECIPROCAL ETIOLOGICAL INTERDEPENDENCE OF TUBERCULOSIS IN DOMESTIC MAMMALS AND FOWL AND HUMAN TUBERCULOSIS.]	POP A;	1964 Jan	DA - 19650901IS - 0300-8738 (Print)LA - rumPT - Journal ArticleSB - OM	Mammals;Mycobacterium bovis;Mycobacterium tuberculosis;Tuberculosis;Tuberculosis,Avian;Tuberculosis,Bovine;	19	26	Rev Med Chir Soc Med Nat Iasi	68				PM:14298648
	106	[CONTRIBUTIONS TO THE DYNAMICS OF THE EPIDEMIOLOGY OF BOVINE TUBERCULOSIS, WITH SPECIAL REFERENCE TO THE HUMAN ENVIRONMENT.]	RADNAI N;Berencsi G;	1963 Oct	DA - 19640801IS - 0041-3887 (Print)IS - 0041-3887 (Linking)LA - hunPT - Journal ArticleSB - OM	Communicable Disease Control;Environmental Health;epidemiology;Hungary;Tuberculin Test;Tuberculosis;Tuberculosis,Bovine;Veterinary Medicine;	302	303	Tuberk Tudobetegsegek	16				PM:14134326
	107	[THE STATUS OF TUBERCULOSIS IN CHILDHOOD IN THE GERMAN DEMOCRATIC REPUBLIC.]	WEINGAERTNER L;	1963 Aug	DA - 19640401IS - 0041-3887 (Print)IS - 0041-3887 (Linking)LA - hunPT - Journal ArticleRN - 0 (BCG Vaccine)SB - OM	Adolescent;BCG Vaccine;Child;Germany,East;Infant;Infant,Newborn;Statistics as Topic;Tuberculin Test;Tuberculosis;Tuberculosis,Bovine;Tuberculosis,Meningeal;Tuberculosis,Miliary;Tuberculosis,Pulmonary;	225	230	Tuberk Tudobetegsegek	16				PM:14085662
	108	[ANIMAL TUBERCULOSIS AND ITS IMPORTANCE FOR MAN (THE INTRODUCTION).]	BURACZEWSKI O;OSTINSKI J;	1963 Jun	DA - 19640701IS - 0367-5149 (Print)IS - 0367-5149 (Linking)LA - polPT - Journal ArticleSB - OM	Agricultural Workers' Diseases;Communicable Disease Control;Tuberculosis;Tuberculosis,Avian;Tuberculosis,Bovine;Zoonoses;	704	707	Gruzlica	31				PM:14120115
	109	Abdominal tuberculosis in childhood. A case report of a nutritive infection with Mycobacterium bovis	Bohme C;Meyer-Rath G;Magdorf K;Luck W;Krenn V;Wahn U;Keitzer R;	2007	J10	Biopsy;diagnosis;Drinking;Early Diagnosis;Granuloma;Ileum;Incidence;Infection;Lymph;Milk;Mycobacterium;Mycobacterium bovis;Tuberculin;Tuberculin Test;Tuberculosis;	S16	S19	Monatsschr Kinderheilkd	155		The incidence of paediatric abdominal tuberculosis is on the rise worldwide. However, diagnosis in children may be particularly difficult. To enable an early diagnosis, a comprehensive approach is essential. We evaluate the validity of available diagnostic tools, taking into account data from the literature as well as our own experience. We present the case of a 7 year old girl with recurrent dia…		WOS:000245752900004
	110	Bovine Tuberculosis in Humans in Ontario	Bookman A;	1973	J0	Humans;Ontario;Tuberculosis;	475	475		107	3			WOS:A1973P046000021
	111	Human Mycobacterium-Bovis Infection in South-West Ireland 1983-1991 - A Comparison with Mycobacterium-Tuberculosis	Bredin CP;Cotter TP;Shaughnessy EO;Sheehan S;Cryan B;	1993	JS0	Infection;Ireland;Mycobacterium bovis;Mycobacterium tuberculosis;	A391	A391	American Review of Respiratory Disease	147	4			WOS:A1993LB14901479
	112	Zoonoses	Brieseman MA;	1998	J1	Zoonoses;	261	262	New Zealand Medical Journal	111	1070			WOS:000075044500001
	113	Zoonotic diseases in farm animals	Buncic S;	2006	J0	Animals;Disease;	57	76	Integrated food safety and veterinary public health					CABI:20063117093
	114	Infrequently isolated and unusual mycobacterial species as agents of human disease	Cage GD;Saubolle MA;	1997	J1	Disease;Laboratories;methods;Mycobacterium;Mycobacterium bovis;Tuberculosis;	125	135	Reviews in Medical Microbiology	8	3	The number of immunocompromised patients has increased significantly over the past two decades, introducing previously unrecognized organisms or those considered clinically insignificant into the medical laboratory. The further introduction of sensitive methods for isolation of mycobacteria, especially of the non-tuberculous mycobacteria (NTM), together with more accurate methods for their identi…		WOS:A1997XH03100003
	115	Immunohistochemical characterization of tuberculous and non-tuberculous lesions in naturally infected European badgers (Meles meles)	Canfield PJ;Day MJ;Gavier-Widen D;Hewinson RG;Chambers MA;	2002	J2	Antibodies;B-Lymphocytes;Epithelial Cells;Epitopes;Granuloma;Infection;Light;Lymph;Lymph Nodes;Lymphocytes;Lymphoid Tissue;Macrophages;Plasma;Plasma Cells;	254	264		126	4	A panel of species cross-reactive ant,bodies was established for the immunohistochemical labelling of phagocytic and lymphoid cells in formal in-fixed normal badger tissues. These reaoents were used to investigate the immunopathogenesis of both tuberculous and non-tuberculous granulomas in badgers. In normal badger tissues, antisera specific for the CD79a and CD79b epitopes strongly labelled foll…		WOS:000176527800002
	116	Ivermectin treatment of a traveler who returned from Peru with cutaneous gnathostomiasis	Chappuis F;Farinelli T;Loutan L;	2001	J0	diagnosis;Disease;Mycobacterium;Mycobacterium bovis;Peritonitis;Peru;	587, e17	587, e19		33	4	We describe a 27-year-old woman with peritonitis due to Mycobacterium bovis that initially appeared to be ovarian cancer. Clinicians should include this disease in the differential diagnosis of ovarian cancer and should consider laparoscopic diagnosis in the appropriate epidemiological setting		CABI:20013159211
	117	The Clinical Picture and Patho Histology of Tuberculosis of Bones and Joints Caused by Mycobacteria of the Human Bovine and Avian Types	Chenskikh EP;Turkebaeva KA;	1973	J0	Joints;Mycobacterium;Tuberculosis;	50	54		51	3			MEDLINE:4203761
	118	Human-To-Human Spread of Infection by M-Bovis - Reply	Collins CH;Yates MD;Grange JM;	1982	J0	Infection;	143	144	Tubercle	63	2			WOS:A1982NS94900013
	119	Zoonotic Implication of Mycobacterium Bovis Infection	Collins CH;Grange JM;	1987	J22	Infection;Mycobacterium;Mycobacterium bovis;	363	366		41	11			WOS:A1987L950700001
	120	Problems in the Human and Animal Tuberculosis of the Present-Day (Galyateto, October 13 to 15, 1994)	Csorian ES;	1995	J0	Tuberculosis;	57	57		50	1			WOS:A1995QG70700019
	121	Bovine tuberculosis in Croatia with regards to the situation in Europe and in the World	Cvetnic Z;Lojkic M;Majnaric D;Krznaric M;Sanja S;Vera K;	2000	J0	Animals;Austria;Cattle;Croatia;Deer;Drug Resistance;Europe;Humans;Hungary;Incidence;Ireland;Mycobacterium;Mycobacterium bovis;Tuberculin;Tuberculosis;	33	39		48	1/2	In 1995, of 203 064 tuberculinized cattle in Croatia, 595 were suspected positive and 17 were positive. In 1998, of 218 362 tuberculinized animals, 990 were suspected positive and 8 were positive. Systemic tuberculinization every 3 years in the same area of Croatia, decreased the number of tuberculin positive reactors. Similar results were observed in Slovenia, whereas Hungary and Austria reporte…		CABI:20013051946
	122	The role of bovine tuberculosis as zoonotic disease in Ethiopia	Daginet Y;Amsalu D;	2008	J0	Affect;Agriculture;Animals;Disease;epidemiology;Ethiopia;Fever;Health;Humans;Public Health;Research;Role;Tuberculosis;	126	127	Ethiopian Journal of Health Development	22	Special issue	Bovine tuberculosis (BTB) is endemic in Ethiopia although the epidemiology and zoonotic importance of the disease is not well known. In order to assess the magnitude of BTB in animals and its zoonotic impact in humans, a comprehensive surveillance study has to be conducted in all the geographical zones of the country. Tackling a disease like BTB which affects both livestock and humans requires jo…		CABI:20093004745
	123	Abdominal and Open Lung Tuberculosis Caused by Mycobacterium Bovis	Danuser H;Mark G;Gartmann J;Ruedi T;	1989	J5	Lung;Mycobacterium;Mycobacterium bovis;Tuberculosis;	467	472	Schweizerische Medizinische Wochenschrift	119	15			WOS:A1989U150200003
	124	Response to Ppd of Tuberculous Patients Infected with M-Tuberculosis and M-Bovis	Dekantor IN;Marchevsky N;Lesslie IW;	1976	J0		127	130	Medicina-Buenos Aires	36	2			WOS:A1976BT97800008
	125	Simultaneous Presence of Mycobacterium-Tuberculosis and Mycobacterium Bovis in Human Pathological Specimens - Laboratory Problems	Delaverg E;Georges JC;Gillot J;Catelle A;Janot C;	1973	J0	Laboratories;Mycobacterium;Mycobacterium bovis;Mycobacterium tuberculosis;	3211	3215	Semaine des Hopitaux	49	48			WOS:A1973R386400005
	126	Zoonotic Tuberculosis in Latin-America - Reply	DelPortillo P;	1992	J0	Latin America;Tuberculosis;	3300	3300	Journal of Clinical Microbiology	30	12			WOS:A1992JZ91100057
	127	Cutaneous tuberculosis in Morocco	Zouhair K;Akhdari N;Nejjam F;Ouazzani T;Lakhdar H;	2007 May	DA - 20070427IS - 1201-9712 (Print)IS - 1201-9712 (Linking)LA - engPT - Journal ArticleSB - IM	Adolescent;Adult;Aged;Aged,80 and over;Biopsy;Child;Child,Preschool;Culture;Dermatology;Disease;epidemiology;Female;Humans;Lupus Vulgaris;Male;methods;Middle Aged;Morocco;Mycobacterium;Mycobacterium tuberculosis;pathology;Retrospective Studies;Skin;Skin Tests;Tuberculosis;Tuberculosis,Cutaneous;	209	212	Int J Infect Dis	11	3	OBJECTIVE: To describe the salient epidemiologic, clinical, histopathologic, and bacteriologic aspects of cutaneous tuberculosis in Morocco. METHODS: A retrospective review of all cases of cutaneous tuberculosis at our hospital from January 1981 through December 2004. RESULTS: Two-hundred and sixteen cases of cutaneous tuberculosis were identified and included. Men and women were equally affected…	Dermatology Department, UHC Ibn Rochd, Casablanca, Morocco	PM:16822685
	128	In vitro activity of linezolid against Mycobacterium tuberculosis complex, including multidrug-resistant Mycobacterium bovis isolates	Tato M;de la Pedrosa EG;Canton R;Gomez-Garcia I;Fortun J;Martin-Davila P;Baquero F;Gomez-Mampaso E;	2006 Jul	DA - 20060626IS - 0924-8579 (Print)IS - 0924-8579 (Linking)LA - engPT - Journal ArticleRN - 0 (Acetamides)RN - 0 (Anti-Infective Agents)RN - 0 (Oxazolidinones)RN - 165800-03-3 (linezolid)SB - IM	Acetamides;Agar;Anti-Infective Agents;Culture;drug effects;Drug Resistance,Microbial;Evaluation;In Vitro;Isoniazid;methods;Microbial Sensitivity Tests;Mycobacterium;Mycobacterium bovis;Mycobacterium tuberculosis;Oxazolidinones;pharmacology;Role;Spain;Tuberculosis;	75	78	Int J Antimicrob Agents	28	1	The activity of linezolid was studied against 55 Mycobacterium tuberculosis (42 susceptible, 3 isoniazid resistant and 10 isoniazid and rifampicin resistant), one Mycobacterium bovis and two multidrug-resistant M. bovis isolates using the standard 7H10 agar proportion and the ESP Culture System II methods. Both methods displayed similar MIC(90) values (minimum inhibitory concentrations for 90% of…	Servicio de Microbiologia, Hospital Universitario Ramon y Cajal, Ctra de Colmenar Km 9100, 28034 Madrid, Spain. mtato.hrc@salud.madrid.org	PM:16774814
	129	No increase in human cases of Mycobacterium bovis disease despite resurgence of infections in cattle in the United Kingdom	Jalava K;Jones JA;Goodchild T;Clifton-Hadley R;Mitchell A;Story A;Watson JM;	2007 Jan	DA - 20061124IS - 0950-2688 (Print)IS - 0950-2688 (Linking)LA - engPT - Journal ArticleSB - IM	Adult;Animals;Cattle;Cattle Diseases;Dairy Products;Disease;England;epidemiology;Female;Great Britain;Health;Humans;Incidence;Infection;Ireland;isolation & purification;London;Male;microbiology;Middle Aged;Mycobacterium;Mycobacterium bovis;Northern Ireland;Risk;Risk Factors;transmission;Tuberculosis;Tuberculosis,Bovine;veterinary;Wales;	40	45	Epidemiol Infect	135	1	A resurgence of Mycobacterium bovis infections in cattle in the United Kingdom since the 1980s has raised concern about risks to human health. Enhanced surveillance data for England, Wales and Northern Ireland between 1993 and 2003 of culture-positive human M. bovis cases identified 315 M. bovis infections; the mean annual number of cases was 28 (range 12-41). The most frequently reported exposur…	Communicable Disease Surveillance Centre, Centre for Infections, Health Protection Agency, London, UK. katri.jalava@hpa.org.uk	PM:16740186
	130	Mycobacterium bovis disease in a pediatric renal transplant patient	Chen SF;Gutierrez K;	2006 Jun	DA - 20060529IS - 0891-3668 (Print)IS - 0891-3668 (Linking)LA - engPT - Case ReportsPT - Journal ArticlePT - ReviewRN - 0 (Antitubercular Agents)SB - IM	Antitubercular Agents;Child;diagnosis;Disease;drug effects;drug therapy;Female;Follow-Up Studies;history;Humans;Immunocompromised Host;immunology;Infection;isolation & purification;Kidney Transplantation;Medicine;Minnesota;Mycobacterium;Mycobacterium bovis;Opportunistic Infections;Pediatrics;Rifampin;Risk Factors;therapeutic use;Treatment Outcome;Tuberculosis;Universities;	564	566	Pediatr Infect Dis J	25	6	We describe a pediatric renal transplant patient with Mycobacterium bovis disease who was successfully treated using an antituberculosis regimen that included rifampin. We discuss the history of M. bovis and the diagnosis and management of M. bovis infection in renal transplant patients	Department of Pediatrics, University of Minnesota School of Medicine, University of Minnesota Children's Hospital, Fairview, Minneapolis, MN, USA	PM:16732161
	131	Disseminated mycobacterium bovis infection in an immunocompetent host	Schubel N;Rupp J;Gottschalk S;Zabel P;Dalhoff K;	2006 Apr 28	DA - 20060524IS - 0949-2321 (Print)IS - 0949-2321 (Linking)LA - engPT - Case ReportsPT - Journal ArticleRN - 0 (Antitubercular Agents)RN - 0 (Glucocorticoids)SB - IM	Aged;Aged,80 and over;Antitubercular Agents;Bacteremia;Brain;drug therapy;Drug Therapy,Combination;Female;Germany;Glucocorticoids;Humans;Immunocompetence;immunology;Infection;isolation & purification;Lung;Magnetic Resonance Imaging;Male;Medicine;microbiology;Middle Aged;Mycobacterium;Mycobacterium bovis;pathology;Spine;Spleen;therapeutic use;therapy;Treatment Outcome;Tuberculoma;Tuberculoma,Intra…	163	166	Eur J Med Res	11	4	We report about a rare case of disseminated Mycobacterium bovis infection in a 61 year old female immunocompetent patient with involvement of the lung, the brain, the spleen and spine. The patient had intracerebral tuberculomas with paradoxical enlargement during the first weeks of therapy. We reviewed the data of our microbiological department and found five other patients with Mycobacterium bov…	Department of Internal Medicine III, University of Lubeck, Ratzeburger Allee 160, D-23538 Lubeck, Germany. n.schuebel@gmx.de	PM:16720281
	132	Mycobacterium bovis in rural Tanzania: risk factors for infection in human and cattle populations	Cleaveland S;Shaw DJ;Mfinanga SG;Shirima G;Kazwala RR;Eblate E;Sharp M;	2007 Jan	DA - 20061225IS - 1472-9792 (Print)IS - 1472-9792 (Linking)LA - engPT - Journal ArticlePT - Research Support, Non-U.S. Gov'tSB - IM	Abattoirs;Africa;Animal Husbandry;Animals;Case-Control Studies;Cattle;Cross-Sectional Studies;diagnosis;Disease;epidemiology;Family;Female;Humans;Infection;isolation & purification;Male;methods;Mycobacterium;Mycobacterium bovis;Population;Prevalence;Research;Risk;Risk Factors;Rural Health;Scotland;Tanzania;Tuberculin Test;Tuberculosis;Tuberculosis,Bovine;Universities;veterinary;	30	43	Tuberculosis (Edinb)	87	1	Although bovine tuberculosis is widespread throughout Africa, very little is known about risk factors for Mycobacterium bovis infection in either human or cattle populations. A human case-control study was conducted in northern Tanzania, comparing risk factors and prevalence of cattle interdermal test positives of cases (cervical adenitis cases from which M. bovis was isolated) with age- and sex-…	Wildlife and Emerging Disease Section, Royal (Dick) School of Veterinary Studies, University of Edinburgh, Easter Bush, Roslin, Midlothian EH25 9RG, Scotland. Sarah.Cleaveland@ed.ac.uk	PM:16618553
	133	Occurrence of overlooked zoonotic tuberculosis: detection of Mycobacterium bovis in human cerebrospinal fluid	Shah NP;Singhal A;Jain A;Kumar P;Uppal SS;Srivatsava MV;Prasad HK;	2006 Apr	DA - 20060406IS - 0095-1137 (Print)IS - 0095-1137 (Linking)LA - engPT - Journal ArticlePT - Research Support, Non-U.S. Gov'tRN - 0 (DNA, Bacterial)SB - IM	analysis;Animals;Biotechnology;cerebrospinal fluid;Child;Child,Preschool;diagnosis;Dna;DNA,Bacterial;genetics;Humans;India;Infection;isolation & purification;Meningitis;methods;microbiology;Microscopy;Mycobacterium;Mycobacterium bovis;Mycobacterium tuberculosis;Polymerase Chain Reaction;Prevalence;Research;Strategies;Tuberculosis;Tuberculosis,Meningeal;	1352	1358	J Clin Microbiol	44	4	The paucibacillary nature of the cerebrospinal fluid (CSF) has been a major obstacle in the diagnosis of human tuberculous meningitis (TBM). This study shows that with molecular techniques direct precise determination to the species level of mycobacterial pathogens can be made. The present report describes the utility of a nested PCR (N-PCR) assay (A. Mishra, A. Singhal, D. S. Chauhan, V. M. Kato…	All India Institute of Medical Sciences, Department of Biotechnology, Ansari Nagar, New Delhi 110029, India	PM:16597862
	134	Continuing Mycobacterium bovis transmission from animals to humans in New Zealand	Baker MG;Lopez LD;Cannon MC;de Lisle GW;Collins DM;	2006 Oct	DA - 20060906IS - 0950-2688 (Print)IS - 0950-2688 (Linking)LA - engPT - Journal ArticleSB - IM	Adult;Aged;analysis;Animal;Animals;Animals,Domestic;Animals,Wild;Cats;Cattle;Chi-Square Distribution;Deer;Disease Reservoirs;epidemiology;Ferrets;Humans;Infection;isolation & purification;Laboratories;Middle Aged;Mycobacterium;Mycobacterium bovis;New Zealand;Population;Research;Risk Factors;transmission;Tuberculosis;Tuberculosis,Bovine;veterinary;Zoonoses;	1068	1073	Epidemiol Infect	134	5	New Zealand has a large reservoir of Mycobacterium bovis infection in wild and farmed animals. This study aimed to assess the extent of human infection with this organism and the potential contribution of these animal sources. Combined epidemiological and laboratory investigation of human tuberculosis cases over the period 1995-2002 showed that M. bovis accounted for 2.7% (54/1997) of laboratory-…	Institute of Environmental Science and Research Ltd (ESR), Porirua, New Zealand. micheal.baker@wnmeds.ac.nz	PM:16569268
	135	Pulmonary tuberculosis due to Mycobacterium bovis in Leon	Remacha MA;Parra MI;Esteban A;	2006 Mar	DA - 20060327IS - 1027-3719 (Print)IS - 1027-3719 (Linking)LA - engPT - Comparative StudyPT - Journal ArticleRN - 0 (Antitubercular Agents)SB - IM	Aged;Antitubercular Agents;Comparative Study;drug therapy;epidemiology;Female;Head;Humans;Infection;isolation & purification;Male;microbiology;Mycobacterium;Mycobacterium bovis;Prevalence;Retrospective Studies;Spain;therapeutic use;therapy;Treatment Outcome;Tuberculosis;Tuberculosis,Pulmonary;Urban Population;	349	350	Int J Tuberc Lung Dis	10	3	In recent years, human infection due to Mycobacterium bovis has been considered almost eradicated in most industrialised countries. During the period 1998-2002, nine patients were diagnosed with pulmonary tuberculosis (TB) due to M. bovis in the Hospital Monte San Isidro, Leon, Spain. Their average age was 66 years. The response to therapy was good in seven cases, while two died, one from renal T…	Department of Microbiology, Hospital Monte San Isidro, Leon, Spain	PM:16562720
	136	Spoligotyping and pncA polymorphism: a two step scenario for Mycobacterium bovis diagnosis in Portugal	David S;Portugal C;Antunes A;Calado A;Cardoso A;Barros V;Sancho L;de Sousa JG;	2005 Nov	DA - 20060228IS - 0873-2159 (Print)IS - 0873-2159 (Linking)LA - engPT - Journal ArticlePT - Research Support, Non-U.S. Gov'tRN - EC 3.5.- (Amidohydrolases)RN - EC 3.5.- (PncA protein, Mycobacterium tuberculosis)SB - IM	Amidohydrolases;analysis;classification;diagnosis;Genes;genetics;Genotype;Humans;Hygiene;isolation & purification;Medicine;microbiology;Mutation;Mycobacterium;Mycobacterium bovis;Mycobacterium tuberculosis;Polymerase Chain Reaction;Polymorphism,Genetic;Population;Portugal;Pyrazinamide;Research;Risk;Teaching;transmission;Tropical Medicine;Tuberculosis;Universities;veterinary;	533	556	Rev Port Pneumol	11	6	The differential diagnosis of Mycobacterium bovis is important in the control of transmission to the human population and also for treatment since M. bovis is naturally resistant to pyrazinamide. Eleven clinical isolates from the Fernando Fonseca Hospital with Spoligotypes indicative of M. bovis, through the absence of spacers 39-43 but that also counted with the absence of spacer 38, were analyz…	Lisboa/Microbacteriology Teaching and Research Unit, Hygiene and Tropical Medicine Institute/ Nova University Lisbon, Lisbon, Portugal. suzanadavid@ihmt.unl.pt	PM:16505940
	137	Resistant Mycobacterium bovis disseminated infection	Costa FF;Castro G;Andrade J;Jesus AR;de Almeida RP;Nascimento-Carvalho CM;	2006 Feb	DA - 20060207IS - 0891-3668 (Print)IS - 0891-3668 (Linking)LA - engPT - Case ReportsPT - CommentPT - LetterRN - 0 (Antitubercular Agents)SB - IM	Antitubercular Agents;Bacteremia;drug effects;Drug Resistance,Multiple,Bacterial;Humans;Infant;Infection;isolation & purification;Lymph Nodes;Lymphadenitis;Male;microbiology;Mycobacterium;Mycobacterium bovis;pathology;pharmacology;therapeutic use;Tuberculosis;	190		Pediatr Infect Dis J	25	2			PM:16462308
	138	Molecular analysis of human and bovine tubercle bacilli from a local setting in Nigeria	Cadmus S;Palmer S;Okker M;Dale J;Gover K;Smith N;Jahans K;Hewinson RG;Gordon SV;	2006 Jan	DA - 20060104IS - 0095-1137 (Print)IS - 0095-1137 (Linking)LA - engPT - Journal ArticlePT - Research Support, Non-U.S. Gov'tRN - 0 (DNA, Bacterial)SB - IM	analysis;Animals;Bacterial Typing Techniques;Cameroon;Cattle;classification;Disease;Dna;DNA,Bacterial;genetics;Humans;microbiology;Molecular Epidemiology;Mycobacterium;Mycobacterium bovis;Mycobacterium tuberculosis;Nigeria;Research;Species Specificity;Tuberculosis;Tuberculosis,Bovine;Universities;	29	34	J Clin Microbiol	44	1	To establish a molecular epidemiological baseline for the strains causing tuberculosis in Nigeria, a survey of isolates from humans and cattle was carried out. Spoligotyping and variable-number tandem-repeat analysis revealed that the majority of tuberculosis disease in humans in Ibadan, southwestern Nigeria, is caused by a single, closely related group of Mycobacterium tuberculosis strains. Usin…	University of Ibadan, Nigeria	PM:16390943
	139	The importance of Mycobacterium bovis as a zoonosis	Thoen C;Lobue P;de K;	2006 Feb 25	DA - 20060206IS - 0378-1135 (Print)IS - 0378-1135 (Linking)LA - engPT - Historical ArticlePT - Journal ArticlePT - ReviewSB - IM	Animals;Cattle;Communicable Disease Control;Disease;epidemiology;Growth;Hand;history;History,20th Century;History,21st Century;Humans;Infection;isolation & purification;Mammals;Meat;Medicine;microbiology;Milk;Mycobacterium;Mycobacterium bovis;pathogenicity;prevention & control;transmission;trends;Tuberculosis;Tuberculosis,Bovine;Universities;veterinary;Veterinary Medicine;Zoonoses;	339	345	Vet Microbiol	112	2-4	Mycobacterium bovis and closely associated acid-fast bacilli cause disease in humans. Epidemiologic investigations reveal that the organism may be ingested or inhaled. Extra pulmonary lesions may occur associated to the consumption of infected milk, even though with the practice of boiling milk, and the growth of milk pasteurization plants all over the world, the digestive route of infection beca…	Department of Veterinary Microbiology and Preventative Medicine, College of Veterinary Medicine, Iowa State University, Ames, IA, USA. cthoen@iastate.edu	PM:16387455
	140	Usefulness of restriction fragment length polymorphism and spoligotyping for epidemiological studies of Mycobacterium bovis in Madagascar: description of new genotypes	Rasolofo R;Quirin R;Rapaoliarijaona A;Rakotoaritahina H;Vololonirina EJ;Rasolonavalona T;Ferdinand S;Sola C;Rastogi N;Ramarokoto H;Chanteau S;	2006 Apr 16	DA - 20060328IS - 0378-1135 (Print)IS - 0378-1135 (Linking)LA - engPT - Comparative StudyPT - Journal ArticlePT - Research Support, Non-U.S. Gov'tRN - 0 (DNA, Intergenic)RN - EC 3.1.21.- (endodeoxyribonuclease AluI)RN - EC 3.1.21.4 (CAGCTG-specific type II deoxyribonucleases)RN - EC 3.1.21.4 (Deoxyribonucleases, Type II Site-Specific)SB - IM	Animals;Cattle;chemistry;classification;Comparative Study;Deoxyribonucleases;Deoxyribonucleases,Type II Site-Specific;Dna;DNA,Intergenic;Epidemiologic Methods;epidemiology;Genetic Variation;genetics;Genotype;Goats;Humans;Madagascar;metabolism;microbiology;Mycobacterium;Mycobacterium bovis;pathogenicity;Polymorphism,Restriction Fragment Length;Research;transmission;Tuberculose;Tuberculosis;Tubercu…	115	122	Vet Microbiol	114	1-2	Tuberculosis is highly prevalent in cattle in Madagascar. An epidemiological study based on genotyping of Mycobacterium bovis and its transmission to humans was carried out. The restriction fragment length polymorphism (IS6110 and DR markers) and spoligotyping were used to assess the genetic diversity of strains from different regions of Madagascar. One of these strains was isolated from goat, th…	Unite Tuberculose, Institut Pasteur de Madagascar, BP 1274, 101 Antananarivo, Madagascar. vrasolfo@pasteur.mg	PM:16384662
	141	The molecular epidemiology of Mycobacterium bovis infections in Tanzania	Kazwala RR;Kusiluka LJ;Sinclair K;Sharp JM;Daborn CJ;	2006 Feb 25	DA - 20060206IS - 0378-1135 (Print)IS - 0378-1135 (Linking)LA - engPT - Comparative StudyPT - Journal ArticlePT - Research Support, Non-U.S. Gov'tSB - IM	Agriculture;Animals;Bacterial Typing Techniques;Cattle;classification;Comparative Study;Demography;Developing Countries;Dna;DNA Fingerprinting;epidemiology;Genetic Variation;genetics;Genotype;Health;Humans;Infection;isolation & purification;Medicine;methods;microbiology;Molecular Epidemiology;Movement;Mycobacterium;Mycobacterium bovis;Polymerase Chain Reaction;Polymorphism,Restriction Fragment Le…	201	210	Vet Microbiol	112	2-4	A molecular epidemiological study to determine the zoonotic importance of bovine tuberculosis was carried out in Tanzania. Specimens from human cases of tuberculosis as well as from slaughtered cattle were collected from regions with a high proportion of extrapulmonary tuberculosis. In order to determine the similarity of strains from the two sources, molecular typing techniques, namely RFLP and …	Department of Veterinary Medicine and Public Health, Sokoine University of Agriculture, P.O. Box 3021, Morogoro, Tanzania. kazwala@suanet.ac.tz	PM:16316728
	142	An update on bovine tuberculosis programmes in Latin American and Caribbean countries	de K;Ritacco V;	2006 Feb 25	DA - 20060206IS - 0378-1135 (Print)IS - 0378-1135 (Linking)LA - engPT - Journal ArticleSB - IM	Affect;Animal Husbandry;Animals;Argentina;Cattle;Communicable Disease Control;diagnosis;Dna;DNA Fingerprinting;epidemiology;Government Programs;Humans;In Vitro;Infection;Latin America;Mycobacterium;Mycobacterium bovis;NOTIFICATION;Prevalence;prevention & control;Quality Control;transmission;trends;Tuberculin;Tuberculosis;Tuberculosis,Bovine;West Indies;Zoonoses;	111	118	Vet Microbiol	112	2-4	Of the approximately 374 million cattle in Latin America and the Caribbean, 70% are held in areas where rates of Mycobacterium bovis infection in cattle are higher than 1%. The remaining 30% are in countries where infection affects less than 1% of cattle, including 62 million in countries where bovine tuberculosis infection is virtually nil. Measures for controlling bovine tuberculosis are partia…	WHO, Member of Panel of Experts in Tuberculosis, Av. Libertador 7504, 16A, 1429 Buenos Aires, Argentina. ikantorp@fibertel.com.ar	PM:16310980
	143	Human Mycobacterium bovis infection in the United Kingdom: Incidence, risks, control measures and review of the zoonotic aspects of bovine tuberculosis	de lR;	2006 Mar	DA - 20060214IS - 1472-9792 (Print)IS - 1472-9792 (Linking)LA - engPT - Journal ArticlePT - ReviewSB - IM	Adoption;Aerosols;Animal;Animals;Cattle;Culture;Dairy Products;Developing Countries;diagnosis;Diagnosis,Differential;Disease;Disease Notification;Environment;epidemiology;Food;Great Britain;Growth;Health;Humans;Incidence;Infection;Laboratories;legislation & jurisprudence;London;Mammals;Meat;methods;microbiology;Milk;Mucous Membrane;Mycobacterium;Mycobacterium bovis;Mycobacterium tuberculosis;Occu…	77	109	Tuberculosis (Edinb)	86	2	Amongst the members of the Mycobacterium tuberculosis complex (MTBC), M. tuberculosis is mainly a human pathogen, whereas M. bovis has a broad host range and is the principal agent responsible for tuberculosis (TB) in domestic and wild mammals. M. bovis also infects humans, causing zoonotic TB through ingestion, inhalation and, less frequently, by contact with mucous membranes and broken skin. Zo…	Tuberculosis Division, Department for Environment, Food and Rural Affairs 1a Page Street, London SW1P 4PQ, UK. ricardo.delaruadomenech@defra.gsi.gov.uk	PM:16257579
	144	Bovine tuberculosis in India: potential basis for zoonosis	Prasad HK;Singhal A;Mishra A;Shah NP;Katoch VM;Thakral SS;Singh DV;Chumber S;Bal S;Aggarwal S;Padma MV;Kumar S;Singh MK;Acharya SK;	2005 Sep	DA - 20051118IS - 1472-9792 (Print)IS - 1472-9792 (Linking)LA - engPT - Comparative StudyPT - Journal ArticlePT - Research Support, Non-U.S. Gov'tRN - 0 (DNA, Bacterial)RN - 0 (Histones)RN - 0 (HupB protein, Mycobacterium tuberculosis)SB - IM	analysis;Animals;Bacterial Typing Techniques;Biotechnology;Cattle;Comparative Study;diagnosis;Dna;DNA,Bacterial;genetics;Histones;Humans;India;Infection;Laboratories;methods;microbiology;Mycobacterium;Mycobacterium bovis;Mycobacterium tuberculosis;Paper;Polymerase Chain Reaction;Research;Sensitivity and Specificity;transmission;Tuberculosis;Tuberculosis,Bovine;Zoonoses;	421	428	Tuberculosis (Edinb)	85	5-6	Our laboratory has designed a specific nested-PCR (N-PCR) assay, based on the hupB gene of Mycobacterium tuberculosis (Rv2986c) and Mycobacterium bovis (Mb3010c) as a method to differentiate these closely related species. The present paper deciphers the utility of this assay for identification of pathogenic Mycobacteria in clinical samples. Extra-pulmonary clinical samples obtained from cattle an…	Department of Biotechnology, All India Institute of Medical Sciences, New Delhi-110029, India. hk_prasad@hotmail.com	PM:16253560
	145	[Bovine tuberculosis in Spain]	de BJ;de MP;Balfagon P;Cayla JA;	2005 Oct 8	DA - 20051011IS - 0025-7753 (Print)IS - 0025-7753 (Linking)LA - spaPT - LetterSB - IM	Animals;Cattle;diagnosis;epidemiology;Humans;isolation & purification;Mycobacterium bovis;Prevalence;Spain;Tuberculin Test;Tuberculosis;Tuberculosis,Bovine;	475		Med Clin (Barc)	125	12			PM:16216205
	146	Teasing out Mycobacterium bovis role in the tuberculosis crisis	O'Rourke K;	2005 Sep 15	DA - 20050929IS - 0003-1488 (Print)IS - 0003-1488 (Linking)LA - engPT - NewsSB - IM	Africa;Animals;epidemiology;Humans;Mycobacterium;Mycobacterium bovis;pathogenicity;Role;transmission;Tuberculosis;veterinary;World Health;Zoonoses;	871		J Am Vet Med Assoc	227	6			PM:16190581
	147	[Mycobacterium bovis tuberculosis in a female patient with AIDS]	Valerga M;Viola C;Thwaites A;Bases O;Ambroggi M;Poggi S;Marino R;	2005 Apr	DA - 20050923IS - 0325-7541 (Print)IS - 0325-7541 (Linking)LA - spaPT - Case ReportsPT - English AbstractPT - Journal ArticleRN - 0 (Antitubercular Agents)RN - 13292-46-1 (Rifampin)RN - 54-85-3 (Isoniazid)RN - 74-55-5 (Ethambutol)RN - 82419-36-1 (Ofloxacin)RN - 98-96-4 (Pyrazinamide)SB - IM	Adult;AIDS-Related Opportunistic Infections;Alcoholism;Antitubercular Agents;Argentina;Clinical Evolution;Cocaine-Related Disorders;complications;Disease Susceptibility;drug effects;Drug Therapy,Combination;English Abstract;epidemiology;Ethambutol;Evolution;Female;Humans;isolation & purification;Isoniazid;Meningitis,Cryptococcal;microbiology;Mycobacterium bovis;Ofloxacin;pharmacology;Pneumocystis…	96	98	Rev Argent Microbiol	37	2	M. bovis, the agent of bovine tuberculosis, was in other times, the main ethiological agent of tuberculosis (TBC) in industrialized countries. At the moment, the human cases have become not very frequent, except in those countries where the illness is even endemic. In patients with immunodeficiency syndrome, it usually presents as a systemic illness. We present the case of a woman with AIDS and d…	Unidad XVI y Laboratorio Cetrangolo, Hospital de Enfermedades Infecciosas Francisco J. Muniz, Uspallata 2272 (1282) Ciudad Autonoma de Buenos Aires, Argentina. mvalerga@fibertel.com.ar	PM:16178466
	148	[Frequency of pulmonary and extrapulmonary tuberculosis in a reference hospital in Cordoba province, 1991-2003]	Solda PA;Rojo SC;Cosiansi MC;Barnes AI;	2005 Apr	DA - 20050923IS - 0325-7541 (Print)IS - 0325-7541 (Linking)LA - spaPT - English AbstractPT - Journal ArticleSB - IM	Adult;Argentina;Comorbidity;Diagnostic;Disease;English Abstract;epidemiology;Health;HIV Infections;Hospitals;Humans;isolation & purification;methods;microbiology;Microscopy;Mycobacterium;Mycobacterium bovis;Mycobacterium tuberculosis;Organ Specificity;Prevalence;Public Health;Retrospective Studies;statistics & numerical data;Tuberculosis;Tuberculosis,Pulmonary;	89	91	Rev Argent Microbiol	37	2	Tuberculosis continues to be a serious problem of public health causing nearly three million deaths per year all over the world. Despite technologic improvements in the diagnostic methods, it is not possible to control the disease in the absence of surveillance and treatment follow-up programs supervising the ending of treatments, and definitive cure of patients. The frequency of pulmonary and ex…	Laboratorio Regional de Referencia del Programa de Control de la Tuberculosis de la Provincia de Cordoba, Hospital Transito Caceres de Allende, Buchardo 1250, Cordoba 5000. paola_a_solda@hotmail.com	PM:16178464
	149	Pleuropulmonary infections caused by Mycobacterium bovis: a re-emerging disease	Esteban J;Robles P;Soledad JM;Fernandez Guerrero ML;	2005 Oct	DA - 20050912IS - 1198-743X (Print)IS - 1198-743X (Linking)LA - engPT - Journal ArticlePT - ReviewSB - IM	1994;Adult;Aged;AIDS-Related Opportunistic Infections;Disease;drug therapy;epidemiology;etiology;Female;Hiv;Humans;Infection;Lung;Male;microbiology;Middle Aged;Mycobacterium;Mycobacterium bovis;Mycobacterium Infections,Atypical;Spain;Tuberculosis;Tuberculosis,Pulmonary;Universities;	840	843	Clin Microbiol Infect	11	10	Between 1980 and 2003, 13 patients (0.95% of all cases of tuberculosis) at a 600-bed university hospital in Madrid, Spain, were diagnosed with Mycobacterium bovis infection. All 13 cases occurred between 1994 and 1999; the mean age of the patients was 50 years (range 23-83 years), and 77% were males. Four (30%) patients were also positive for human immunodeficiency virus (HIV). The most frequent …	Division of Infectious Diseases and Department of Medical Microbiology, Fundacion Jimenez Diaz, Universidad Autonoma de Madrid, Madrid, Spain. jesteban@fjd.es	PM:16153260
	150	[Resistance to antituberculous drugs]	Veziris N;Cambau E;Sougakoff W;Robert J;Jarlier V;	2005 Aug	DA - 20050830IS - 0929-693X (Print)IS - 0929-693X (Linking)LA - frePT - English AbstractPT - Journal ArticlePT - ReviewRN - 0 (Antitubercular Agents)RN - 13292-46-1 (Rifampin)RN - 54-85-3 (Isoniazid)SB - IM	Acids;Affect;Antitubercular Agents;CHU;Dna;drug effects;Drug Resistance,Bacterial;English Abstract;Enzymes;Ethambutol;Ethionamide;France;Genes;genetics;Humans;Isoniazid;Microbial Sensitivity Tests;Mutation;Mycobacterium;Mycobacterium tuberculosis;Mycolic Acids;Paris;pharmacology;Prevalence;Pyrazinamide;Quinolones;Rifampin;Rifamycins;secondary;Tuberculosis;Tuberculosis,Multidrug-Resistant;	S102	S109	Arch Pediatr	12 Suppl 2		Mycobacteria responsible for tuberculosis (M. tuberculosis, M. bovis, M. africanum) are susceptible to a very small number of antibiotics. As soon as these drugs were used in humans all gave rise to the selection of resistant mycobacteria. Study of the mechanisms of acquired resistance, with the help of the genetics of mycobacteria, led to a more accurate understanding of the mode of action of an…	Laboratoire de bacteriologie-Hygiene, CHU Pitie-Salpetriere, Assistance-publique-Hopitaux-de-Paris, 75651 Paris cedex 13, France. veziris@chups.jussieu.fr	PM:16129320
	151	Accidental Mycobacterium bovis infection in a veterinarian	Cooke MM;Gear AJ;Naidoo A;Collins DM;	2002 Feb	DA - 20050720IS - 0048-0169 (Print)IS - 0048-0169 (Linking)LA - engPT - Journal Article	Animal;Animals;Carpal Tunnel Syndrome;Disease;Infection;Mycobacterium;Mycobacterium bovis;New Zealand;Occupational Exposure;Risk;secondary;Syndrome;Tenosynovitis;Universities;veterinary;	36	38	N Z Vet J	50	1	CASE: A veterinarian developed tenosynovitis and secondary carpal tunnel syndrome following accidental inoculation of Mycobacterium bovis during the necropsy of a tuberculous possum from Westland, New Zealand. CLINICAL RELEVANCE: M. bovis infection is a zoonotic disease, and occupational exposure to tuberculous animals places people at risk of contracting the disease. CONCLUSIONS: Adhering to saf…	Institute of Veterinary Animal and Biomedical Sciences, Massey University, Private Bag 11222, Palmerston North, New Zealand. teonepu@ihug.co.nz	PM:16032208
	152	Lupus vulgaris caused by Mycobacterium bovis ssp. caprae	Meyer S;Naumann L;Landthaler M;Vogt T;	2005 Jul	DA - 20050720IS - 0007-0963 (Print)IS - 0007-0963 (Linking)LA - engPT - Case ReportsPT - LetterSB - IM	Aged;complications;Erythema;Facial Dermatoses;Female;Humans;Lupus Vulgaris;microbiology;Mycobacterium;Mycobacterium bovis;Tuberculosis;	220	222	Br J Dermatol	153	1			PM:16029364
	153	On the origin of American tuberculosis	Mackowiak PA;Blos VT;Aguilar M;Buikstra JE;	2005 Aug 15	DA - 20050719IS - 1537-6591 (Electronic)IS - 1058-4838 (Linking)LA - engPT - Historical ArticlePT - Journal ArticleSB - IM	Americas;Health;history;History,Ancient;Humans;Infection;Mycobacterium;Mycobacterium bovis;Mycobacterium tuberculosis;Tuberculosis;	515	518	Clin Infect Dis	41	4	After more than a century of debate, it is now firmly established that tuberculosis existed in the New World before the arrival of Columbus. What is not yet known is how or when, exactly, the infection reached the Americas, how it spread from one continent to the other, and whether the pre-Columbian infection was caused by Mycobacterium tuberculosis or Mycobacterium bovis	Veterans Affairs Maryland Health Care System, Baltimore, Maryland, USA. Philip.Mackowiak@med.va.gov	PM:16028161
	154	Investigation of human contacts: a Mycobacterium bovis outbreak among cattle at a California dairy	Winthrop KL;Scott J;Brown D;Jay MT;Rios R;Mase S;Richardson D;Edmonson A;MacLean M;Flood J;	2005 Jul	DA - 20050714IS - 1027-3719 (Print)IS - 1027-3719 (Linking)LA - engPT - Journal ArticleSB - IM	Agricultural Workers' Diseases;Animals;California;Cattle;Dairying;Disease;Disease Outbreaks;Drinking;epidemiology;Family;Georgia;methods;Milk;Mycobacterium;Mycobacterium bovis;Prevalence;Skin;transmission;Tuberculin;Tuberculin Test;Tuberculosis;Tuberculosis,Bovine;	809	813	Int J Tuberc Lung Dis	9	7	BACKGROUND: In May 2002, a Mycobacterium bovis outbreak occurred among cattle at a California dairy. We investigated to determine whether persons were infected after working with the cattle or drinking their raw milk. METHODS: We identified persons with potential contact with infected cattle, including dairy workers, their family members, and slaughterhouse workers. Persons were given a tuberculi…	Division of Tuberculosis Elimination, Centers for Disease Control and Prevention, Atlanta, Georgia, USA. kwinthro@lhs.org	PM:16013779
	155	Human tuberculosis caused by Mycobacterium bovis--New York City, 2001-2004		2005 Jun 24	DA - 20050623IS - 1545-861X (Electronic)IS - 0149-2195 (Linking)LA - engPT - Journal ArticleSB - IM	Adolescent;Adult;Aged;Bacteria;Cattle;Cheese;Child;Child,Preschool;Disease;epidemiology;Female;genetics;Humans;Infant;Infection;Male;Mexico;microbiology;Middle Aged;Milk;Mycobacterium;Mycobacterium bovis;New York;New York City;Risk;transmission;Tuberculosis;	605	608	MMWR Morb Mortal Wkly Rep	54	24	In March 2004, a U.S.-born boy aged 15 months in New York City (NYC) died of peritoneal tuberculosis (TB) caused by Mycobacterium bovis infection. M. bovis, a bacterial species of the M. tuberculosis complex, is a pathogen that primarily infects cattle. However, humans also can become infected, most commonly through consumption of unpasteurized milk products from infected cows. In industrialized …		PM:15973241
	156	[Peripheral and optic neuropathy associated to linezolod in multidrug resistant Mycobacterium bovis infection]	Hernandez PC;Llinares TF;Climent GE;Fernandez AC;	2005 May 28	DA - 20050601IS - 0025-7753 (Print)IS - 0025-7753 (Linking)LA - spaPT - Case ReportsPT - LetterRN - 0 (Acetamides)RN - 0 (Anti-Infective Agents)RN - 0 (Oxazolidinones)RN - 165800-03-3 (linezolid)SB - IM	Acetamides;adverse effects;Aged;Anti-Infective Agents;chemically induced;drug therapy;Humans;isolation & purification;Male;microbiology;Mycobacterium;Mycobacterium bovis;Optic Nerve Diseases;Oxazolidinones;Peripheral Nervous System Diseases;Treatment Outcome;Tuberculosis,Multidrug-Resistant;	797	798	Med Clin (Barc)	124	20			PM:15927111
	157	[Lupus vulgaris]	Diousse P;Ly F;Gaulier A;Mahe A;	2005 Mar	DA - 20050530IS - 0151-9638 (Print)IS - 0151-9638 (Linking)LA - frePT - Case ReportsPT - Journal ArticleSB - IM	Aged;diagnosis;Diagnosis,Differential;Disease Progression;Face;Humans;Lupus Vulgaris;Male;pathology;Senegal;	296	297	Ann Dermatol Venereol	132	3		Centre Hospitalier Regional de Thies, Senegal	PM:15924061
	158	Minister's response on bovine TB		2005 May 28	DA - 20050530IS - 0042-4900 (Print)IS - 0042-4900 (Linking)LA - engPT - CommentPT - NewsSB - IM	Animals;Cattle;Disease Reservoirs;Euthanasia,Animal;Great Britain;microbiology;Mustelidae;Mycobacterium bovis;Population Surveillance;prevention & control;transmission;Tuberculosis,Bovine;veterinary;	691		Vet Rec	156	22			PM:15923547
	159	Mycobacterial adenitis: role of Mycobacterium bovis, non-tuberculous mycobacteria, HIV infection, and risk factors in Arusha, Tanzania	Mfinanga SG;Morkve O;Kazwala RR;Cleaveland S;Sharp MJ;Kunda J;Nilsen R;	2004 Apr	DA - 20050511IS - 0012-835X (Print)IS - 0012-835X (Linking)LA - engPT - Journal ArticlePT - Research Support, Non-U.S. Gov'tSB - IM	Adolescent;Adult;analysis;Animal;Biopsy;blood;Child;Child,Preschool;complications;Cross-Sectional Studies;Culture;Enzyme-Linked Immunosorbent Assay;Family;Female;Health;history;Hiv;HIV Infections;Hospitals;Humans;Infant;Infection;isolation & purification;Knowledge;Lymph Nodes;Lymphadenitis;Male;methods;microbiology;Milk;Multivariate Analysis;Mycobacterium;Mycobacterium bovis;Mycobacterium Infecti…	171	178	East Afr Med J	81	4	OBJECTIVE: To assess risk factors and mycobacterial agents in mycobacterial adenitis. DESIGN: Cross sectional involving comparison analysis of high-risk groups. SETTING: Seven hospitals in rural and semi-rural districts of Arusha. SUBJECTS: The study comprised of 457 patients of clinically diagnosed mycobacterial adenitis. INTERVENTIONS: Biopsy materials were cultured and identification of mycoba…	Centre for International Health, University of Bergen, N-5021 Bergen, Norway	PM:15884281
	160	Zoonotic aspects of Mycobacterium bovis and Mycobacterium avium-intracellulare complex (MAC)	Biet F;Boschiroli ML;Thorel MF;Guilloteau LA;	2005 May	DA - 20050422IS - 0928-4249 (Print)IS - 0928-4249 (Linking)LA - engPT - Journal ArticlePT - ReviewSB - IM	Aerosols;Agriculture;Animal;Animals;Cattle;Crohn Disease;Disease;Disease Reservoirs;Environment;epidemiology;Europe;France;genetics;Health;Humans;Infection;microbiology;Mycobacterium;Mycobacterium avium Complex;Mycobacterium avium-intracellulare Infection;Mycobacterium bovis;New Zealand;North America;Paratuberculosis;pathogenicity;Phylogeny;Primates;Risk Factors;Role;Soil;transmission;Tuberculosi…	411	436	Vet Res	36	3	Pathogens that are transmitted between the environment, wildlife, livestock and humans represent major challenges for the protection of human and domestic animal health, the economic sustainability of agriculture, and the conservation of wildlife. Among such pathogens, the genus Mycobacterium is well represented by M. bovis, the etiological agent of bovine tuberculosis, M. avium ssp. paratubercul…	UR918 Pathologie Infectieuse et Immunologie, INRA Centre de Tours, 37380 Nouzilly, France. Franck.biet@tours.inra.fr	PM:15845232
	161	Fine needle aspiration biopsy of postvaccination disseminated Mycobacterium bovis infection presenting as a solitary cutaneous papule	Peart LK;Schneider JW;Jordaan HF;Wright CA;	2005 Mar	DA - 20050420IS - 0001-5547 (Print)IS - 0001-5547 (Linking)LA - engPT - Case ReportsPT - LetterRN - 0 (BCG Vaccine)SB - IM	Abdomen;adverse effects;Animals;BCG Vaccine;Biopsy;Biopsy,Fine-Needle;Cattle;complications;Humans;Immunocompromised Host;immunology;Infant;Infection;Macrophages;Male;microbiology;Mycobacterium;Mycobacterium bovis;pathology;Severe Combined Immunodeficiency;Skin Diseases;Subcutaneous Tissue;Tuberculosis,Bovine;Vaccination;	230	231	Acta Cytol	49	2			PM:15839637
	162	Antibiotic resistant tuberculosis and bovine tuberculosis in an Irish hospital population (1991 to 2001)	Min SM;Kelly P;Byrne C;Clancy L;	2005 Feb	DA - 20050419IS - 0332-3102 (Print)IS - 0332-3102 (Linking)LA - engPT - Journal ArticleRN - 0 (Antitubercular Agents)SB - IM	Adolescent;Adult;Aged;Animals;Antitubercular Agents;Cattle;Culture;Drug Resistance,Multiple,Bacterial;drug therapy;economics;Female;history;Humans;Incidence;Ireland;Male;Middle Aged;pharmacology;Population;Retrospective Studies;Risk;Tuberculosis;Tuberculosis,Bovine;Tuberculosis,Pulmonary;	38	40	Ir Med J	98	2	Of 864 consecutive culture positive cases of tuberculosis (TB) treated in the period 1991-2001, a total of 19 (2.1%) were M. bovis and 32 (3.7%) were drug resistant - Multi-Drug Resistant Tuberculosis (MDR-TB) (8); poly drug resistant (7); mono drug resistant (17). Iatrogenic factors were important in the cause of resistance in 9 cases (4 cases of MDR-TB): in 6 cases patients factors were importa…	Peamount Hospital, Newcastle, Co Dublin	PM:15835509
	163	Bovine tuberculosis in Africa	Grange JM;	2005 Apr	DA - 20050415IS - 1027-3719 (Print)IS - 1027-3719 (Linking)LA - engPT - CommentPT - LetterSB - IM	Africa;Animals;Cattle;complications;HIV Infections;Humans;transmission;Tuberculosis;Tuberculosis,Bovine;	470		Int J Tuberc Lung Dis	9	4			PM:15830758
	164	Treatment of Mycobacterium bovis infected tuberculosis patients: San Diego County, California, United States, 1994-2003	Lobue PA;Moser KS;	2005 Mar	DA - 20050324IS - 1027-3719 (Print)IS - 1027-3719 (Linking)LA - engPT - Comparative StudyPT - Journal ArticlePT - Research Support, N.I.H., ExtramuralPT - Research Support, U.S. Gov't, P.H.SRN - 0 (Antitubercular Agents)SB - IM	Adolescent;Adult;Aged;Antitubercular Agents;California;Child;Child,Preschool;Comparative Study;Disease;drug therapy;Drug Therapy,Combination;epidemiology;Female;Humans;Infant;Infant,Newborn;isolation & purification;Male;microbiology;Middle Aged;mortality;Mycobacterium;Mycobacterium bovis;Mycobacterium tuberculosis;Pyrazinamide;Research;Retrospective Studies;Survival Rate;therapeutic use;therapy;T…	333	338	Int J Tuberc Lung Dis	9	3	SETTING: A local tuberculosis control program. OBJECTIVE: To examine treatment completion rates of patients with Mycobacterium bovis disease and compare them with those of patients with M. tuberculosis disease. DESIGN: Retrospective review of data from a tuberculosis surveillance computer database. RESULTS: Data from 167 M. bovis patients and 928 M. tuberculosis patients were examined. Rates of t…	Division of Tuberculosis Elimination, Centers for Disease Control and Prevention, Atlanta, GA 30333, USA. pgl5@cdc.gov	PM:15786900
	165	[First isolation of tuberculous mycobacteria in man and animals in Chad]	Diguimbaye C;Schelling E;Pfyffer GE;Baggi F;Ngandolo R;Ndoutamia G;Tanner M;Zinsstag J;	2004	DA - 20050317IS - 0025-682X (Print)IS - 0025-682X (Linking)LA - frePT - English AbstractPT - Journal ArticlePT - Research Support, Non-U.S. Gov'tSB - IM	Africa;Animal;Animals;Cattle;Chad;Disease;drug effects;English Abstract;Humans;Infection;isolation & purification;Microbial Sensitivity Tests;microbiology;Mycobacterium;Mycobacterium bovis;Mycobacterium tuberculosis;Pyrazinamide;Research;Tuberculosis;veterinary;	482	485	Med Trop (Mars)	64	5	This report describes the first successful isolation and identification of mycobacterial infection in humans and animals of Chad. All mycobacterial strains from human specimens were M. tuberculosis and strains from animal specimens (cattle) were M. bovis. None of the 10 of M. tuberculosis strains tested for antibiotic resistance were multidrug resistant. Due to the intrinsic resistance of M. bovi…	Laboratoire de Recherches Veterinaires et Zootechniques de Farcha, N'Djamena, Tchad. zoonoses.farcha@intnet.td	PM:15771018
	166	Systematic molecular characterization of multidrug-resistant Mycobacterium tuberculosis complex isolates from Spain	Samper S;Iglesias MJ;Rabanaque MJ;Gomez LI;Lafoz MC;Jimenez MS;Ortega A;Lezcano MA;van SD;Martin C;	2005 Mar	DA - 20050307IS - 0095-1137 (Print)IS - 0095-1137 (Linking)LA - engPT - Journal ArticlePT - Research Support, Non-U.S. Gov'tRN - 0 (Bacterial Proteins)RN - EC 1.11.1.6 (Catalase)RN - EC 1.11.1.6 (katG protein, Mycobacterium tuberculosis)RN - EC 2.7.7.6 (DNA-Directed RNA Polymerases)RN - EC 2.7.7.6 (RNA polymerase beta subunit)SB - IM	Adult;Bacterial Proteins;Catalase;classification;DNA-Directed RNA Polymerases;drug effects;Drug Resistance,Multiple,Bacterial;epidemiology;Female;Genes;genetics;Genotype;Humans;Male;Molecular Epidemiology;Mycobacterium;Mycobacterium bovis;Mycobacterium tuberculosis;Polymorphism,Restriction Fragment Length;Proteins;Research;Rna;Spain;transmission;Tuberculosis;	1220	1227	J Clin Microbiol	43	3	We used spoligotyping and restriction fragment length polymorphism (RFLP) of the IS6110-insertion sequence to study the molecular epidemiology of multidrug-resistant (MDR) tuberculosis in Spain. We analyzed 180 Mycobacterium tuberculosis complex isolates collected between January 1998 and December 2000. Consecutive isolates from the same patients (n = 23) always had identical genotypes, meaning t…	Servicio de Microbiologia, Hospital Universitario Miguel Servet, C/ Isabel la Catolica 1-3, 50009 Zaragoza, Spain. ssamper@salud.aragob.es	PM:15750087
	167	[Tuberculosis: a re-emerging zoonosis?]	Abalos P;Retamal P;	2004 Aug	DA - 20050210IS - 0253-1933 (Print)IS - 0253-1933 (Linking)LA - spaPT - English AbstractPT - Journal ArticlePT - ReviewRN - 0 (Tuberculosis Vaccines)SB - IM	Animal;Animals;Cattle;Chile;Communicable Disease Control;Diagnostic;Disease;Disease Reservoirs;drug effects;Drug Resistance,Bacterial;English Abstract;epidemiology;Health;Health Services;history;Humans;Immunocompromised Host;Infection;Mycobacterium;Mycobacterium bovis;Mycobacterium tuberculosis;pathogenicity;Strategies;transmission;Tuberculosis;Tuberculosis Vaccines;Tuberculosis,Bovine;Vaccines;v…	583	594	Rev Sci Tech	23	2	Tuberculosis is an infectious disease that is found throughout the world and which can have a dramatic impact on the economy and on human and animal health. In humans, the principal cause of infection is Mycobacterium tuberculosis, but the animal-specific pathogen, M. bovis, is arguablythe most important zoonotic agent in human history. Despite the fact that several countries have implemented con…	Facultad de Ciencias Veterinarias y Pecuarias, Departamento de Medicina Preventiva Animal, Universidad de Chile, Casilla 2, Correo 15, Santiago, Chile	PM:15702721
	168	Thinking the unthinkable: Alzheimer's, Creutzfeldt-Jakob and Mad Cow disease: the age-related reemergence of virulent, foodborne, bovine tuberculosis or losing your mind for the sake of a shake or burger	Broxmeyer L;	2005	DA - 20050207IS - 0306-9877 (Print)IS - 0306-9877 (Linking)LA - engPT - Journal ArticleSB - IM	Adult;Alzheimer Disease;Animal;Animals;Cattle;Creutzfeldt-Jakob Syndrome;Dairy Products;Disease;Eating;Encephalopathy,Bovine Spongiform;etiology;Food Microbiology;Health;Humans;Infection;Meat;Milk;Mycobacterium;Mycobacterium bovis;Paratuberculosis;Research;Risk;Role;transmission;Tuberculosis;Tuberculosis,Bovine;	699	705	Med Hypotheses	64	4	The possibility of the age-related reemergence of foodborne Mycobacterium bovis (bovine tuberculosis) as a vector for Creutzfeldt-Jakob Disease (CJD or human Mad Cow Disease) and Mad Cow disease itself is real. The CDC reported last May of an outbreak of CJD linked to the consumption of meat contaminated 'with the agent causing' bovine spongiform encephalopathy (BSE) in a New Jersey racetrack bet…	Med-America Research, 148-14A 11th Avenue, Whitestone, NY 11357, USA. medamerica1@cs.com	PM:15694685
	169	[A case of pulmonary multiresistant Mycobacterium bovis tuberculosis in Madagascar]	Ramarokoto H;Andrianasolo D;Rasolonavalona T;Ramaroson F;Razafitsiarovana I;Vincent V;Ratsimba L;Rasolofo R;	2003	DA - 20050131IS - 0020-2495 (Print)IS - 0020-2495 (Linking)LA - frePT - Case ReportsPT - English AbstractPT - Journal ArticleRN - 0 (Antitubercular Agents)RN - 0 (DNA, Bacterial)RN - 11003-38-6 (Capreomycin)RN - 37517-28-5 (Amikacin)RN - 536-33-4 (Ethionamide)RN - 59-01-8 (Kanamycin)RN - 82419-36-1 (Ofloxacin)RN - 85721-33-1 (Ciprofloxacin)SB - IM	Amikacin;analysis;Antitubercular Agents;Capreomycin;Chronic Disease;Ciprofloxacin;Cough;diagnosis;Dna;DNA,Bacterial;drug effects;drug therapy;Drug Therapy,Combination;English Abstract;epidemiology;Ethionamide;genetics;Humans;Kanamycin;Madagascar;Male;Microbial Sensitivity Tests;microbiology;Middle Aged;Mutation;Mycobacterium;Mycobacterium bovis;Ofloxacin;Patient Compliance;Polymorphism,Restrictio…	37	40	Arch Inst Pasteur Madagascar	69	1-2	We report a chronic case of pulmonary tuberculosis in a Malagasy citizen from Antsohihy (West of Madagascar), who was infected with a multi-drug resistant Mycobacterium bovis strain. This is the first case reported of the isolation of such a strain in Madagascar	Institut Pasteur de Madagascar, BP 1274, 101 Antananarivo, Madagascar	PM:15678814
	170	[Organization of tuberculosis surveillance in France]		2004 Aug	DA - 20041229IS - 0399-077X (Print)IS - 0399-077X (Linking)LA - frePT - English AbstractPT - Journal ArticleSB - IM	Child;classification;Culture;diagnosis;Disease;English Abstract;epidemiology;France;Health;Humans;Infection;isolation & purification;Mandatory Reporting;methods;microbiology;Mycobacterium;Mycobacterium tuberculosis;Population Surveillance;prevention & control;Public Health;Skin Tests;Tuberculosis;	350	353	Med Mal Infect	34	8-9	In France, reporting tuberculosis has been mandatory since 1964. Selected criteria for the report to the Public Health Control System. Tuberculosis-disease. Confirmed case: disease due to a mycobacterium of the tuberculosis complex proven by culture (Mycobacterium tuberculosis, M. bovis or M. africanum). Probable case: clinical and/or radiological signs compatible with tuberculosis, decision to t…		PM:15622976
	171	Therapy for Mycobacterium bovis	Murray DL;Jacobs RF;	2004 Nov	DA - 20041116IS - 0891-3668 (Print)IS - 0891-3668 (Linking)LA - engPT - Case ReportsPT - CommentPT - LetterRN - 0 (Antibiotics, Antitubercular)RN - 0 (Fluoroquinolones)SB - IM	Animals;Antibiotics,Antitubercular;Cattle;Child,Preschool;diagnosis;Diagnosis,Differential;drug effects;drug therapy;Drug Therapy,Combination;Female;Fluoroquinolones;Follow-Up Studies;Humans;isolation & purification;Mycobacterium;Mycobacterium bovis;Mycobacterium tuberculosis;Risk Assessment;therapeutic use;therapy;Treatment Outcome;Tuberculosis;	1072	1073	Pediatr Infect Dis J	23	11			PM:15545876
	172	Xenotransplantation and risks of zoonotic infections	Boneva RS;Folks TM;	2004	DA - 20041029IS - 0785-3890 (Print)IS - 0785-3890 (Linking)LA - engPT - Journal ArticlePT - ReviewSB - IM	adverse effects;Animal;Animals;Diagnostic;Disease;Endogenous Retroviruses;etiology;Genes;Genetic Engineering;Genome;Graft Rejection;Hiv;Humans;immunology;Infection;Laboratories;methods;Research;Retrospective Studies;Risk;Risk Factors;transmission;transplantation;Transplantation,Heterologous;Viruses;Zoonoses;	504	517	Ann Med	36	7	The shortage of human organs and tissues for transplantation and the advances in immunology of rejection and in genetic engineering have renewed interest in xenotransplantation--the transplantation of animal organs, tissues or cells to humans. Clinical trials have involved the use of non-human primate, porcine, and bovine cells/tissues/organs. In recent years, research has focused mainly on pigs …	HIV and Retrovirology Branch, Division of HIV, STD and TB Laboratory Research, National Center for HIV, STD and TB Prevention, Centers for Disease Control and Prevention, Atlanta, GA 30333, USA. rboneva@cdc.gov	PM:15513301
	173	Molecular strain identification of the Mycobacterium tuberculosis complex in archival tissue samples	Zink AR;Nerlich AG;	2004 Nov	DA - 20041028IS - 0021-9746 (Print)IS - 0021-9746 (Linking)LA - engPT - Journal ArticlePT - Research Support, Non-U.S. Gov'tRN - 0 (DNA Primers)RN - 0 (DNA, Bacterial)SB - AIMSB - IM	Adult;Aged;Aged,80 and over;analysis;Bacterial Typing Techniques;Base Sequence;Dna;DNA Primers;DNA,Bacterial;epidemiology;Evolution;Female;Genes,Bacterial;genetics;Genotype;Germany;Humans;Infection;isolation & purification;Male;methods;microbiology;Middle Aged;Molecular Sequence Data;Mycobacterium;Mycobacterium bovis;Mycobacterium tuberculosis;Paraffin;Paraffin Embedding;pathology;Polymerase Chai…	1185	1192	J Clin Pathol	57	11	AIMS: To investigate the use of different molecular analyses that can identify distinct strains of human pathogenic mycobacteria in formalin fixed and paraffin wax embedded archival tissue samples to see whether it is possible to differentiate between the members of the Mycobacterium tuberculosis complex (M tuberculosis, M bovis, M africanum, M microti, or M canettii) and/or substrains in a high …	Institute of Pathology, Academic-Teaching Hospital Munchen-Bogenhausen, D-81925 Munchen, Germany	PM:15509681
	174	Mapping a zoonotic disease: Anglo-American efforts to control bovine tuberculosis before World War I	Jones SD;	2004	DA - 20041012IS - 0369-7827 (Print)IS - 0369-7827 (Linking)LA - engPT - Historical ArticlePT - Journal ArticleSB - Q	Animal;Animals;Bacteria;Cattle;Colorado;Communicable Disease Control;Disease;Great Britain;Health;history;History,19th Century;History,20th Century;Infection;Milk;Public Health;Public Health Administration;Tuberculosis;Tuberculosis,Bovine;United States;Universities;Veterinarians;War;Zoonoses;	133	148	Osiris	19		Before World War I, British and American public health officials correlated tuberculosis in dairy cattle with severe infections in milk-drinking children. They traced bacteria in municipal milk supplies, mapped the locations of infected animals, and sought regulatory power to destroy them. Consumers, milk producers, municipal officials, veterinarians, and physicians all influenced the shape of an…	Department of History, 234 UCB, University of Colorado, Boulder, CO 80309-0234. jonessu@colorado.edu	PM:15478271
	175	Prolonged survival of an HIV-infected patient with multidrug-resistant Mycobacterium bovis infection treated with surgical resection	Ramos A;Noblejas A;Martin T;Varela A;Daza R;Samper S;	2004 Sep 15	DA - 20041008IS - 1537-6591 (Electronic)IS - 1058-4838 (Linking)LA - engPT - Case ReportsPT - Journal ArticleSB - IM	Adult;complications;Cough;drug effects;Drug Resistance,Multiple,Bacterial;Female;Fever;HIV Infections;Humans;Infection;Lung;Medicine;microbiology;Mycobacterium;Mycobacterium bovis;Ribs;Spain;surgery;Thoracic Wall;Tuberculoma;Tuberculosis;	e53	e55	Clin Infect Dis	39	6	We describe a case of multidrug-resistant tuberculosis due to Mycobacterium bovis in a human immunodeficiency virus-infected woman with good immunologic status. The patient presented with a hard mass measuring 10 cm in diameter on the lower left ribs and a lung nodule measuring 3 cm in diameter in the left superior lobe. No adequate pharmacological treatment was available. Both lesions were surgi…	Department of Internal Medicine, Hospital Universitario Puerta de Hierro, Universidad Autonoma de Madrid, Madrid, Spain. antrammar@terra.es	PM:15472802
	176	Identification of a familial cluster of pulmonary Mycobacterium bovis disease	Lobue PA;Betancourt W;Cowan L;Seli L;Peter C;Moser KS;	2004 Sep	DA - 20040930IS - 1027-3719 (Print)IS - 1027-3719 (Linking)LA - engPT - Case ReportsPT - Journal ArticleSB - IM	Adult;Aged;Aged,80 and over;Dairy Products;Disease;Evaluation;Family;Family Health;Female;Food Contamination;genetics;Genotype;Georgia;Health;Humans;Infection;Male;methods;microbiology;Molecular Epidemiology;Mycobacterium;Mycobacterium bovis;pathogenicity;Polymorphism,Restriction Fragment Length;Public Health;Retrospective Studies;transmission;Tuberculosis;Tuberculosis,Pulmonary;	1142	1146	Int J Tuberc Lung Dis	8	9	SETTING: Local public health department. DESIGN: Retrospective review of a cluster of three pulmonary Mycobacterium bovis cases occurring in a family, with genotyping of M. bovis strains isolated from the family members. RESULTS: The genotypes of the M. bovis isolates were identical, as determined by three different methods: IS6110 restriction fragment length polymorphism, spoligoytping and mycob…	Field Services and Evaluation Branch, Division of Tuberculosis Elimination, Centers for Disease Control, Atlanta, Georgia 30333, USA. pgl5@cdc.gov	PM:15455603
	177	Usefulness of the GenoType MTBC assay for differentiating species of the Mycobacterium tuberculosis complex in cultures obtained from clinical specimens	Richter E;Weizenegger M;Fahr AM;Rusch-Gerdes S;	2004 Sep	DA - 20040914IS - 0095-1137 (Print)IS - 0095-1137 (Linking)LA - engPT - Journal ArticleRN - 0 (DNA Probes)RN - 0 (DNA, Bacterial)SB - IM	Animals;Bacterial Typing Techniques;Cattle;classification;Culture;Dna;DNA Probes;DNA,Bacterial;genetics;Genotype;Germany;Humans;isolation & purification;microbiology;Mycobacterium;Mycobacterium bovis;Mycobacterium tuberculosis;Tuberculosis;	4303	4306	J Clin Microbiol	42	9	A novel DNA strip assay, GenoType MTBC, was evaluated for differentiation of Mycobacterium tuberculosis complex species from 77 positive liquid cultures in clinical practice. Species identification (M. tuberculosis [71 strains], Mycobacterium bovis subsp. bovis [5 strains], and Mycobacterium africanum subtype I [1 strain]) results were identical to conventional results. The sensitivity was slight…	Forschungszentrum Borstel, National Reference Center for Mycobacteria, Parkallee 18, 23845 Borstel, Germany. erichter@fz-borstel.de	PM:15365028
	178	Is mad cow disease caused by a bacteria?	Broxmeyer L;	2004	DA - 20040824IS - 0306-9877 (Print)IS - 0306-9877 (Linking)LA - engPT - Journal ArticleSB - IM	1994;Animal;Animals;Antigens;Bacteria;Blood-Brain Barrier;Brain;Cattle;Causality;Comorbidity;diagnosis;Disease;Dna;Encephalitis;Encephalopathy,Bovine Spongiform;England;epidemiology;Evidence-Based Medicine;Humans;Incidence;Infection;Laboratories;Meningitis;methods;Mice;microbiology;Models,Biological;Mycobacterium;Mycobacterium avium;Mycobacterium bovis;Mycobacterium Infections;Neurologic Manifest…	731	739	Med Hypotheses	63	4	Transmissible spongioform enchephalopathies (TSE's), include bovine spongiform encephalopathy (also called BSE or 'mad cow disease'), Creutzfeldt-Jakob disease (CJD) in humans, and scrapie in sheep. They remain a mystery, their cause hotly debated. But between 1994 and 1996, 12 people in England came down with CJD, the human form of mad cow, and all had eaten beef from suspect cows. Current mad c…	Med-America Research, 148-14A 11th Avenue, Whitestpme, NY 11357, USA. medamerica1@cs.com	PM:15325025
	179	Bovine tuberculosis: an old disease but a new threat to Africa	Ayele WY;Neill SD;Zinsstag J;Weiss MG;Pavlik I;	2004 Aug	DA - 20040812IS - 1027-3719 (Print)IS - 1027-3719 (Linking)LA - engPT - Journal ArticlePT - Research Support, Non-U.S. Gov'tPT - ReviewSB - IM	Affect;Africa;Animal;Animals;Animals,Domestic;Animals,Wild;Bison;Buffaloes;Cats;Cattle;Czech Republic;Diagnostic;Disease;Dogs;epidemiology;Food;Goats;Health;Humans;Infection;Laboratories;Lung;Lymph;Lymph Nodes;Meat;Milk;Mycobacterium;Mycobacterium bovis;prevention & control;Research;Risk;Risk Groups;Ruminants;Safety;Sheep;transmission;Tuberculosis;Tuberculosis,Bovine;veterinary;	924	937	Int J Tuberc Lung Dis	8	8	Bovine tuberculosis (TB) is a disease characterised by progressive development of specific granulomatous lesions or tubercles in lung tissue, lymph nodes or other organs. Mycobacterium bovis is the causative agent of the disease. Bovine species, including bison and buffaloes, are susceptible to the disease, but nearly all warm-blooded animals can be affected. All species are not equally susceptib…	Department of Food and Feed Safety, Veterinary Research Institute, Brno, Czech Republic. wuhibayele@yahoo.com	PM:15305473
	180	[Molecular identification using Spoligotyping of strains from the Mycobacterium tuberculosis complex isolated from the Hospital Fernando Fonseca]	David S;Portugal C;Antunes A;Cardoso A;Calado A;Barros V;Sancho L;	2004 May	DA - 20040809IS - 0873-2159 (Print)IS - 0873-2159 (Linking)LA - porPT - English AbstractPT - Journal ArticlePT - Research Support, Non-U.S. Gov'tSB - IM	classification;Disease;English Abstract;Europe;Family;genetics;Genotype;Hospitals;Humans;Infection;isolation & purification;Mycobacterium;Mycobacterium tuberculosis;Population;Portugal;Research;South America;therapy;Tuberculosis;Vaccination;	195	204	Rev Port Pneumol	10	3	Spoligotyping was used in the genotyping of 219 isolates of the Mycobacterium tuberculosis complex, from patients of the Hospital Fernando Fonseca. This technique, based on PCR methodology, analyses a region of the chromosome specific of the Mycobacterium tuberculosis complex, the DR locus (Direct Repeat). With the aid of an international database, we showed that the predominant Spoligotypes belo…	Unidade de Ensino e Investigacao (UEI) de Micobacteriologia, Instituto de Higiene e Medicina Tropical (IHMT)/Universidade Nova de Lisboa (UNL)	PM:15300309
	181	Mycobacterium bovis tuberculosis: from animal to man and back	Fritsche A;Engel R;Buhl D;Zellweger JP;	2004 Jul	DA - 20040720IS - 1027-3719 (Print)IS - 1027-3719 (Linking)LA - engPT - Case ReportsPT - Journal ArticleSB - IM	Aged;Agriculture;Animal;Animals;Back;Cattle;Humans;isolation & purification;Male;microbiology;Mycobacterium;Mycobacterium bovis;pathogenicity;Switzerland;transmission;Tuberculosis;Tuberculosis,Bovine;Zoonoses;	903	904	Int J Tuberc Lung Dis	8	7	Rare cases of tuberculosis due to Mycobacterium bovis have been described in humans who have been exposed to cattle or other infected animals. We report a case of tuberculosis in cattle exposed to a patient infected with M. bovis, where the strain isolated in the cattle and the patient were identical. As the patient is reported to have been exposed and contaminated during childhood, this seems to…	Cantonal Veterinarian Office, Cantonal Administration, Herisau, Switzerland	PM:15260285
	182	Contact investigation for cases of pulmonary Mycobacterium bovis	Lobue PA;LeClair JJ;Moser KS;	2004 Jul	DA - 20040720IS - 1027-3719 (Print)IS - 1027-3719 (Linking)LA - engPT - Journal ArticlePT - Research Support, U.S. Gov't, P.H.SSB - IM	California;Contact Tracing;Cough;diagnosis;Disease;Female;history;Hiv;Humans;Male;Medical Records;microbiology;Middle Aged;Mycobacterium;Mycobacterium bovis;pathogenicity;Research;Retrospective Studies;Skin;transmission;Tuberculin;Tuberculin Test;Tuberculosis;Tuberculosis,Pulmonary;	868	872	Int J Tuberc Lung Dis	8	7	SETTING: A local tuberculosis control program in San Diego County, California. OBJECTIVE: To determine the yield of contact investigations of pulmonary Mycobacterium bovis cases. DESIGN: Retrospective review of medical records comparing tuberculin skin test (TST) conversion rates found in contact investigations of pulmonary M. bovis cases to conversion rates found in contact investigations of pul…	Division of Tuberculosis Elimination, Centers for Disease Control and Prevention, San Diego, California, USA. pgl5@cdc.gov	PM:15260279
	183	[Zoonoses in working- and wild animals and their significance in Germany. An overview]	Conraths FJ;Geue L;Groschup MH;Hanel I;Henning K;Kohler H;Melzer F;Methner U;Moser I;Muller T;Rassbach A;Sachse K;Schares G;Schulz F;Tackmann K;Werner O;Mettenleiter TC;	2004 Jul	DA - 20040715IS - 1436-9990 (Print)LA - gerPT - English AbstractPT - Journal ArticlePT - ReviewSB - IM	Animal;Animals;Brucellosis;Communicable Disease Control;Communicable Diseases;Comorbidity;Disease;Disease Outbreaks;Echinococcosis;English Abstract;epidemiology;Escherichia coli;European Union;Germany;Humans;Incidence;Knowledge;methods;Mycobacterium;Mycobacterium bovis;Prevalence;prevention & control;Risk Factors;statistics & numerical data;Tuberculosis;veterinary;Zoonose;Zoonoses;	633	646	Bundesgesundheitsblatt Gesundheitsforschung Gesundheitsschutz	47	7	The control of infectious diseases transmitted from animals to humans (zoonoses) was recently put on a new basis in the European Union when a new Zoonoses Directive entered into force. Brucellosis, campylobacteriosis, echinococcosis, listeriosis, salmonellosis, trichinosis, and the respective causative agents, tuberculosis due to Mycobacterium bovis, and verotoxigenic Escherichia coli must be inc…	Bundesforschungsanstalt fur Viruskrankheiten der Tiere, Wusterhausen. conraths@wus.bfav.de	PM:15254818
	184	Molecular and histopathologic evidence for systemic infection by Mycobacterium bovis in a patient with tuberculous enteritis, peritonitis, and meningitis: a case report	Wei CY;Hsu YH;Chou WJ;Lee CP;Tsao WL;	2004 Jun	DA - 20040715IS - 1607-551X (Print)IS - 1607-551X (Linking)LA - engPT - Case ReportsPT - Journal ArticleRN - 0 (DNA, Bacterial)SB - IM	Abdominal Pain;Animal Husbandry;Animals;blood;Cattle;cerebrospinal fluid;Colon;complications;Deer;diagnosis;Dna;DNA,Bacterial;Drinking;Enteritis;genetics;Health;Humans;Immunity;Infection;Laparotomy;Lymph;Lymph Nodes;Macrophages;Male;Meningitis;microbiology;Middle Aged;Milk;Mycobacterium;Mycobacterium bovis;Pain;pathology;Peritonitis;Peritonitis,Tuberculous;Polymerase Chain Reaction;Polymorphism,S…	302	307	Kaohsiung J Med Sci	20	6	Mycobacterium bovis infection has been reported in several patients with AIDS in other countries. The prevalence of tuberculosis in Taiwan is higher than the World Health Organization standard. However, reports of M. bovis infection are rare. A 47-year-old male had the habit of drinking uncooked fresh deer's blood and unpasteurized deer's milk. He suffered from acute abdominal pain and underwent …	Department of Neurology, Hualien Hospital, Hualien, Taiwan	PM:15253472
	185	[Skin abscess as the clinical presentation of Pott's disease]	Lobato SZ;Artigas RS;Seculi Palacios JL;	2004 Jul	DA - 20040701IS - 1695-4033 (Print)IS - 1695-4033 (Linking)LA - spaPT - Case ReportsPT - English AbstractPT - Journal ArticleSB - IM	Abscess;Child;Cutaneous Fistula;diagnosis;Early Diagnosis;English Abstract;Environment;etiology;Fistula;Hospitals;Humans;Male;Skin;Spain;Tuberculosis;Tuberculosis,Spinal;	66	68	An Pediatr (Barc)	61	1	Interest in skeletal tuberculosis has been growing in our environment due to the presence of patients with immunodeficiency and those from areas where tuberculosis is endemic. Clinical presentation in the form of skin abscesses with an osteoarticular focus is rare, hindering early diagnosis and treatment. We describe the case of an 8-year-old immigrant boy with a diagnosis of bone tuberculosis ba…	Unidad Integrada de Pediatria, Hospitals Sant Joan de Deu-Clinic, Servicio de Pediatria, Hospital Sant Joan de Deu, Universitat de Barcelona, Spain. suleima@hotmail.com	PM:15228936
	186	[Skin abscess in a one-year-old infant]	Suarez JM;Herrera L;Bautista FJ;Davila J;	2004 Jun	DA - 20040701IS - 0213-005X (Print)IS - 0213-005X (Linking)LA - spaPT - Case ReportsPT - Journal ArticleRN - 0 (Antitubercular Agents)RN - 0 (BCG Vaccine)SB - IM	Abscess;adverse effects;Antitubercular Agents;BCG Vaccine;diagnosis;drug therapy;Emigration and Immigration;ethnology;etiology;Female;Humans;Infant;isolation & purification;microbiology;Morocco;Mycobacterium bovis;pathogenicity;therapeutic use;Tuberculosis,Cutaneous;	361	362	Enferm Infecc Microbiol Clin	22	6		Programa de TBC, Area Sanitaria Campo de Gibraltar, Algeciras, Cadiz. citsdcg@hotmail.com	PM:15228904
	187	Mycobacterium tuberculosis and the cause of consumption: from discovery to fact	Murray JF;	2004 May 15	DA - 20040510IS - 1073-449X (Print)IS - 1073-449X (Linking)LA - engPT - BiographyPT - Historical ArticlePT - Journal ArticlePT - PortraitsSB - AIMSB - IM	Animals;California;Cattle;Critical Care;Germany;history;History,19th Century;Humans;isolation & purification;microbiology;Mycobacterium;Mycobacterium bovis;Mycobacterium tuberculosis;San Francisco;Tuberculosis;Universities;veterinary;	1086	1088	Am J Respir Crit Care Med	169	10		Pulmonary and Critical Care, University of California, San Francisco, CA 94143-0841, USA. johnfmurr@aol.com	PM:15132958
	188	Molecular fingerprinting of Mycobacterium bovis subsp. caprae isolates from central Europe	Erler W;Martin G;Sachse K;Naumann L;Kahlau D;Beer J;Bartos M;Nagy G;Cvetnic Z;Zolnir-Dovc M;Pavlik I;	2004 May	DA - 20040507IS - 0095-1137 (Print)IS - 0095-1137 (Linking)LA - engPT - Journal ArticlePT - Research Support, Non-U.S. Gov'tSB - IM	analysis;Animal;Animals;Cattle;classification;Disease;DNA Fingerprinting;Europe;Evolution,Molecular;genetics;Germany;Humans;isolation & purification;microbiology;Molecular Epidemiology;Mycobacterium;Mycobacterium bovis;Polymorphism,Restriction Fragment Length;Research;Sus scrofa;Swine Diseases;Tuberculosis;Tuberculosis,Bovine;veterinary;Virus Diseases;	2234	2238	J Clin Microbiol	42	5	To study the dissemination of Mycobacterium bovis subsp. caprae, 79 European isolates from cattle, humans, and other hosts were examined by spoligotyping and IS6110 restriction fragment length polymorphism (RFLP) analysis. Among a total of 11 different spoligotypes identified, type C1 proved to be predominant (n = 62). Five of the spoligotypes are described for the first time. A total of 43 diffe…	Federal Research Centre for Virus Diseases of Animals (BFAV), Jena, Germany	PM:15131199
	189	Mycobacterium bovis infection, United Kingdom	Smith RM;Drobniewski F;Gibson A;Montague JD;Logan MN;Hunt D;Hewinson G;Salmon RL;O'Neill B;	2004 Mar	DA - 20040427IS - 1080-6040 (Print)IS - 1080-6040 (Linking)LA - engPT - Case ReportsPT - Journal ArticleSB - IM	Adolescent;Adult;Animal;Animals;Cattle;diagnosis;Disease;Female;Great Britain;Health;Humans;Infection;isolation & purification;Male;Mycobacterium;Mycobacterium bovis;pathogenicity;physiopathology;Population;Public Health;Risk;transmission;Tuberculosis;Tuberculosis,Bovine;Wales;	539	541	Emerg Infect Dis	10	3	We describe the first documented spillover of bovine tuberculosis from animals into the human population of the United Kingdom since the resurgence of the disease in cattle in the country. This finding suggests that there may be a small risk for transmission to humans, making continued vigilance particularly necessary	Communicable Disease Surveillance Centre, National Public Health Service for Wales, Abton House, Wedal Road, Cardiff CF14 3QX, Wales, United Kingdom. robert.smith@nphs.wales.nhs.uk	PM:15109433
	190	[Sub occipital Pott's disease: report of 8 cases]	Allali N;El-Quessar A;Melhaoui A;El-Hassani MR;Chakir N;Jiddane M;	2004 Jan	DA - 20040317IS - 0150-9861 (Print)IS - 0150-9861 (Linking)LA - frePT - Comparative StudyPT - English AbstractPT - Journal ArticleSB - IM	Adult;Aged;Aged,80 and over;Cervical Vertebrae;Child;Comparative Study;complications;diagnosis;Disease;English Abstract;Female;Humans;Image Enhancement;Image Processing,Computer-Assisted;Magnetic Resonance Imaging;Male;Middle Aged;Morocco;Neurologic Examination;Occipital Bone;pathology;Retrospective Studies;Sensitivity and Specificity;Spinal Cord;Spinal Cord Compression;Tomography,X-Ray Computed;…	72	73	J Neuroradiol	31	1	Craniocervical Pott's disease remains exceptional, and may cause spinal instability and severe cervicomedullary complications. We report eight cases of tuberculous spondylodiscitis at the craniocervical junction revealed by signs of spinal cord compression, torticollis and dysphagia. The value of CT and MR imaging is discussed	Service de Radiologie, Hopital des Specialites, Rabat, Morocco. nazik.allali@caramail.com	PM:15026736
	191	[Clinical forms of the cutaneous tuberculosis]	Tigoulet F;Fournier V;Caumes E;	2003 Jan	DA - 20040312IS - 0037-9085 (Print)IS - 0037-9085 (Linking)LA - frePT - English AbstractPT - Journal ArticlePT - ReviewSB - IM	CHU;classification;diagnosis;English Abstract;Humans;Infection;Leprosy;Lupus Vulgaris;Mycobacterium;Mycobacterium tuberculosis;Paris;pathology;Skin;Tuberculosis;Tuberculosis,Cutaneous;	362	367	Bull Soc Pathol Exot	96	5	Since Laennec's description of the 'prosector's wart' in 1826, science has made great strides forward. The cutaneous forms of the infection with Mycobacterium tuberculosis are various. The most common clinical forms of cutaneous tuberculosis are lupus vulgaris and scrofuloderma. The clinical forms of cutaneous tuberculosis are usually classified according to the patient's immune status, and the w…	Service des maladies infectieuses et tropicales, CHU Pitie-Salpetriere, 47-83 Bd de l'Hopital, 75651 Paris Cedex 13	PM:15015840
	192	Defining a new strategy on bovine TB: DEFRA takes the first step		2004 Feb 14	DA - 20040303IS - 0042-4900 (Print)IS - 0042-4900 (Linking)LA - engPT - NewsSB - IM	Animals;Cattle;Government Programs;Great Britain;Humans;prevention & control;Strategies;Tuberculosis,Bovine;	186	187	Vet Rec	154	7			PM:14994856
	193	[Tuberculosis in African children: epidemiologic, clinical and therapeutic aspects (corrected)]	Anane R;	2003	DA - 20040206IS - 0025-682X (Print)IS - 0025-682X (Linking)LA - frePT - English AbstractPT - Journal ArticleRN - 0 (Antitubercular Agents)SB - IM	administration & dosage;Adolescent;Algeria;Antitubercular Agents;Chemoprevention;Child;Child Welfare;Child,Preschool;CHU;complications;diagnosis;Diagnosis,Differential;Diagnostic;Drug Administration Schedule;drug therapy;English Abstract;epidemiology;Face;Health;Hiv;Humans;immunology;Infant;Mycobacterium bovis;pathology;Patient Compliance;Prevalence;Prospective Studies;Strategies;therapeutic use;…	473	480	Med Trop (Mars)	63	4-5	In the last 10 years since world health assembly declared re-emergence of tuberculosis to be a worldwide emergency, most countries have initiated control strategies based on the recommendations of the World Health Organization. Implementation of national control programs has not only been encouraged but also become a necessity in the face of the constantly increasing number of cases and HIV epide…	Service de pediatrie, CHU Bab El Oued, Alger, Algerie. tanane@ibnsina.ands.dz	PM:14763302
	194	Lupus vulgaris: unusual presentations over the face	Khandpur S;Reddy BS;	2003 Nov	DA - 20040205IS - 0926-9959 (Print)IS - 0926-9959 (Linking)LA - engPT - Case ReportsPT - Journal ArticleRN - 0 (Antitubercular Agents)SB - IM	Adult;Antitubercular Agents;Biopsy,Needle;Carcinoma;Carcinoma,Basal Cell;Cellulitis;Dermatology;diagnosis;Diagnosis,Differential;drug therapy;Enzyme-Linked Immunosorbent Assay;Face;Facial Dermatoses;Female;Follow-Up Studies;Humans;Immunocompetence;Immunohistochemistry;India;Lupus Vulgaris;Middle Aged;Morbidity;Mycobacterium;Mycobacterium tuberculosis;pathology;Polymerase Chain Reaction;Risk Asses…	706	710	J Eur Acad Dermatol Venereol	17	6	Lupus vulgaris (LV) is the most common morphological variant of cutaneous tuberculosis. However, the occurrence of bizarre clinical presentations over atypical sites often leads to misdiagnosis and inappropriate treatment causing significant morbidity. This report seeks to highlight two unusual cases of lupus vulgaris occurring on the face of immunocompetent women and remarkably mimicking periorb…	Department of Dermatology & S.T.D., Maulana Azad Medical College and Associated Lok Nayak Hospital, New Delhi, India. shaifalikhandpur@eth.net	PM:14761144
	195	Case 2 - a 42-year-old man presented to Kijabe Mission Hospital with a prolonged history of abdominal pain and weight loss	Fielder JF;	2003 Oct 3	DA - 20040127IS - 1531-0132 (Electronic)IS - 1531-0132 (Linking)LA - engPT - Case ReportsPT - Journal ArticleSB - IM	Abdominal Pain;Adult;Africa;complications;diagnosis;Diagnosis,Differential;drug effects;drug therapy;etiology;history;Humans;Kenya;Male;microbiology;Mycobacterium bovis;Mycobacterium tuberculosis;Pain;Peritonitis,Tuberculous;Weight Loss;	3		MedGenMed	5	4		Africa Inland Church Kijabe Hospital, Kijabe, Kenya. jfielder@kijabe.net	PM:14745350
	196	Molecular epidemiology of disease due to Mycobacterium bovis in humans in the United Kingdom	Gibson AL;Hewinson G;Goodchild T;Watt B;Story A;Inwald J;Drobniewski FA;	2004 Jan	DA - 20040112IS - 0095-1137 (Print)IS - 0095-1137 (Linking)LA - engPT - Journal ArticlePT - Research Support, Non-U.S. Gov'tSB - IM	Animals;Bacterial Typing Techniques;Cattle;classification;Disease;epidemiology;genetics;Humans;London;Medicine;methods;microbiology;Minisatellite Repeats;Molecular Epidemiology;Mycobacterium;Mycobacterium bovis;Research;Tuberculosis;	431	434	J Clin Microbiol	42	1	Mycobacterium bovis is the causative agent of bovine tuberculosis, with a wide host range. Fifty human M. bovis isolates were typed using spoligotyping and variable number tandem repeats (VNTR). Fifteen of these spoligotypes have not yet been recorded in cattle. The predominant spoligotype in humans and cattle was subdivided by VNTR	Department of Microbiology, Guy's, King's and St Thomas' School of Medicine, King's College Hospital (Dulwich), East Dulwich Grove, London, SE22 8QF, United Kingdom. andreagibson78@hotmail.com	PM:14715798
	197	Cervical tuberculosis (scrofula): a case report	Philbert RF;Kim AK;Chung DP;	2004 Jan	DA - 20031230IS - 0278-2391 (Print)IS - 0278-2391 (Linking)LA - engPT - Case ReportsPT - Journal ArticleRN - 0 (Antitubercular Agents)SB - AIMSB - DSB - IM	Adult;Antitubercular Agents;drug therapy;Health;Humans;Lymph Node Excision;Male;Neck;pathology;surgery;therapeutic use;Tuberculosis;Tuberculosis,Lymph Node;	94	97	J Oral Maxillofac Surg	62	1		Oral and Maxillofacial Surgery, Lincoln Medical and Mental Health Center, 234 149th St, Suite 2A8, , Bronx, NY 10451, USA	PM:14699556
	198	Disseminated lupus vulgaris	Gisondi P;Perez M;Gubinelli E;Cocuroccia B;Fazio M;Girolomoni G;	2003 Sep	DA - 20031224IS - 1167-1122 (Print)IS - 1167-1122 (Linking)LA - engPT - Case ReportsPT - Journal ArticleRN - 0 (Adrenal Cortex Hormones)RN - 0 (Anti-Inflammatory Agents)RN - 0 (Antitubercular Agents)SB - IM	Adrenal Cortex;Adrenal Cortex Hormones;adverse effects;Aged;Alopecia;analysis;Anti-Inflammatory Agents;Antitubercular Agents;Back;diagnosis;Disease Progression;drug therapy;Face;Female;Foot;Hormones;Humans;Italy;Leg;Lupus Vulgaris;Male;Middle Aged;Polymerase Chain Reaction;Skin;therapeutic use;Thigh;Tuberculosis;	500	502	Eur J Dermatol	13	5	Lupus vulgaris is the most common form of cutaneous tuberculosis, and usually presents as a solitary lesion on the face. We report two patients with multiple lesions on different skin areas. The first patient presented a diffuse involvement of the right foot, and reddish-brown plaques on the right leg, the back and the face. Spreading of the lesions followed a prolonged application of topical cor…	Istituto Dermopatico dell'Immacolata, IRCCS, Via Monti Di Creta 104, 00167 Rome, Italy	PM:14693500
	199	Prevalence of skin diseases in Ibadan, Nigeria	Ogunbiyi AO;Daramola OO;Alese OO;	2004 Jan	DA - 20031224IS - 0011-9059 (Print)IS - 0011-9059 (Linking)LA - engPT - Journal ArticleSB - IM	1994;Alopecia;Candidiasis;Connective Tissue;Connective Tissue Diseases;Dermatitis;Dermatology;diagnosis;Disease;Drug Eruptions;Eczema;epidemiology;Female;Health;Health Facilities;Humans;Infection;Laboratories;Leprosy;Lupus Vulgaris;Male;Medicine;methods;Nigeria;Onchocerciasis;Prevalence;Pruritus;Psoriasis;Pyoderma;Skin;Skin Diseases;Tinea;Tinea Versicolor;Tuberculosis;Universities;Urticaria;Vitil…	31	36	Int J Dermatol	43	1	AIM: To study the pattern of skin diseases in patients attending the skin clinic of the University College Hospital, Ibadan, Nigeria, and to compare our findings with studies performed earlier in the same clinic. PATIENTS AND METHODS: The study involved 1091 new patients who had attended the skin clinic of the University College Hospital, Ibadan, Nigeria, between January 1994 and December 1998. T…	Dermatology Division, Department of Medicine, University College Hospital, Ibadan, Nigeria	PM:14693018
	200	Pediatric tuberculosis	Loeffler AM;	2003 Dec	DA - 20031217IS - 0882-0546 (Print)IS - 0882-0546 (Linking)LA - engPT - Journal ArticlePT - ReviewRN - 0 (Antitubercular Agents)RN - 0 (BCG Vaccine)SB - IM	administration & dosage;Adolescent;Adult;Age Factors;Antitubercular Agents;BCG Vaccine;California;Child;Child,Preschool;diagnosis;Disease;Drug Resistance;drug therapy;epidemiology;Female;Follow-Up Studies;Humans;Infection;Male;Mass Screening;Milk;Prevalence;Risk;Risk Assessment;San Francisco;Severity of Illness Index;Skin;therapy;toxicity;Travel;Treatment Outcome;Tuberculin Test;Tuberculosis;Unit…	272	291	Semin Respir Infect	18	4	Pediatric tuberculosis (TB) is different than that in adults in several ways. (1) The diagnosis of TB is more difficult in children due to non-specific or complete absence of symptoms and difficulty in confirming the diagnosis microbiologically. (2) Young children suffer more extrapulmonary and disseminated TB than adults. (3) Treatment of TB in children is challenging due to the lack of pediatri…	Francis J Curry National Tuberculosis Center, University of California, San Francisco, CA, USA. aloeffle@lhs.org	PM:14679476
	201	Tuberculous radiculomyelitis: review and presentation of five patients	Moghtaderi A;Alavi NR;	2003 Dec	DA - 20031217IS - 1027-3719 (Print)IS - 1027-3719 (Linking)LA - engPT - Journal ArticleRN - 0 (Antitubercular Agents)RN - 0 (DNA, Bacterial)SB - IM	Adult;analysis;Antitubercular Agents;Arachnoiditis;cerebrospinal fluid;Culture;Developing Countries;diagnosis;Disease;Dna;DNA,Bacterial;drug therapy;Early Diagnosis;Electromyography;Female;Follow-Up Studies;Gene Amplification;Humans;Iran;isolation & purification;Laboratories;Male;Meningitis;methods;microbiology;Mycobacterium;Mycobacterium tuberculosis;Myelitis;Myelography;Paraparesis;Paraplegia;P…	1186	1190	Int J Tuberc Lung Dis	7	12	BACKGROUND: The southeast region of Iran is an endemic area for tuberculosis. Tuberculous radiculomyelitis (TBRM) was considered a rare form of parenchymal neurotuberculosis. OBJECTIVE: To analyze the clinical, laboratory and electrophysiological data of patients with TBRM. We report five patients and review the literature. METHOD: We searched Medline since 1966 and reviewed all cases of TBRM, ex…	Neurology Department, Zahedan University of Medical Sciences, Zahedan, Iran. amoghtaderi@lycos.com	PM:14677894
	202	Mycobacterium bovis (bovine TB) exposure as a recreational risk for hunters: results of a Michigan Hunter Survey, 2001	Wilkins MJ;Bartlett PC;Frawley B;O'Brien DJ;Miller CE;Boulton ML;	2003 Oct	DA - 20031013IS - 1027-3719 (Print)IS - 1027-3719 (Linking)LA - engPT - Journal ArticlePT - Research Support, Non-U.S. Gov'tPT - Research Support, U.S. Gov't, Non-P.H.SSB - IM	Adolescent;Adult;Animals;Animals,Wild;Awareness;Cattle;Deer;Eating;Environmental Exposure;epidemiology;etiology;Female;Health;Humans;Michigan;microbiology;Middle Aged;Mycobacterium;Mycobacterium bovis;Population;Questionnaires;Research;Risk;Risk Factors;Sex;Sports;Tuberculosis;Tuberculosis,Bovine;	1001	1009	Int J Tuberc Lung Dis	7	10	SETTING: Tuberculosis caused by Mycobacterium bovis (bovine TB) is endemic in the white-tailed deer population of north-eastern Michigan. Hunters may be exposed to M. bovis via cutaneous inoculation while field dressing deer or by ingestion of undercooked venison. Michigan hunters have received inconsistent messages about their risk of acquiring tuberculosis from recreational exposure to deer. Th…	Bureau of Epidemiology, Michigan Department of Community Health, Lansing, Michigan 48909, USA. wilkinsm@michigan.gov	PM:14552572
	203	Tribal differences in perception of tuberculosis: a possible role in tuberculosis control in Arusha, Tanzania	Mfinanga SG;Morkve O;Kazwala RR;Cleaveland S;Sharp JM;Shirima G;Nilsen R;	2003 Oct	DA - 20031013IS - 1027-3719 (Print)IS - 1027-3719 (Linking)LA - engPT - Journal ArticlePT - Research Support, Non-U.S. Gov'tSB - IM	Adult;Aged;Aged,80 and over;Animals;Cattle;Cross-Sectional Studies;Culture;Eating;epidemiology;etiology;Family;Feeding Behavior;Health;Health Knowledge,Attitudes,Practice;Housing;Humans;Knowledge;Male;Meat;Meat Products;Middle Aged;Milk;Norway;Perception;Prevalence;Questionnaires;Research;Role;Tanzania;Tuberculosis;Tuberculosis,Bovine;Universities;veterinary;	933	941	Int J Tuberc Lung Dis	7	10	SETTING: Arusha, Tanzania. OBJECTIVE: To determine tribal differences in knowledge and practices that might influence tuberculosis control. METHOD: Twenty-seven villages were selected randomly out of 242 villages in four districts. In each village, a general and a livestock keeping group were selected at random. The households were home-visited and 426 family members were interviewed. RESULTS: On…	Centre for International Health, University of Bergen, Bergen, Norway. gsmfinanga@yahoo.com	PM:14552562
	204	A no-name tuberculosis tracking system	Kim DY;Ridzon R;Giles B;Mireles T;Garrity K;Hathcock AL;Crowder D;Jackson R;Taylor Z;	2003 Oct	DA - 20031009IS - 0090-0036 (Print)IS - 0090-0036 (Linking)LA - engPT - Journal ArticleSB - AIMSB - IM	Agricultural Workers' Diseases;Animals;classification;Contact Tracing;Cooperative Behavior;Delaware;Disease;Documentation;drug therapy;epidemiology;Health;Humans;Infection;Mass Screening;Meat-Packing Industry;Occupational Health Services;organization & administration;Population;Population Surveillance;Poultry;prevention & control;Public Health;Public Health Administration;statistics & numerical d…	1637	1639	Am J Public Health	93	10	Foreign-born persons from countries where tuberculosis (TB) is endemic make up a significant percentage of poultry industry workers in Delaware, a leading poultry-producing state. Many of these workers enter the United States without documentation and assume multiple identities, making it difficult for public health staff to investigate TB contacts who work in the poultry plants. The Sussex Count…	Epidemic Intelligence Service, Centers for Disease Control and Prevention, Atlanta, GA, USA	PM:14534214
	205	Lay TB testing	Leslie NW;	2003 Sep 20	DA - 20031009IS - 0042-4900 (Print)IS - 0042-4900 (Linking)LA - engPT - LetterSB - IM	Animals;Cattle;diagnosis;Great Britain;Humans;organization & administration;prevention & control;Tuberculosis,Bovine;Voluntary Workers;	371		Vet Rec	153	12			PM:14533774
	206	Lupus vulgaris	Bhardwaj P;Mahajan V;	2003 Sep	DA - 20031007IS - 0019-6061 (Print)IS - 0019-6061 (Linking)LA - engPT - Case ReportsPT - Journal ArticleSB - IM	Child;diagnosis;Diagnosis,Differential;Humans;India;Lupus Vulgaris;Male;Pediatrics;Skin;	902	903	Indian Pediatr	40	9		Department of Pediatrics and Skin and VD, Indira Gandhi Memorial College, Shimla (H.P.) 171 001, India	PM:14530555
	207	'Unfit for human consumption': tuberculosis and the problem of infected meat in late Victorian Britain	Waddington K;	2003	DA - 20031002IS - 0007-5140 (Print)IS - 0007-5140 (Linking)LA - engPT - Historical ArticlePT - Journal ArticleSB - IMSB - Q	Animals;Bacteriology;Cattle;Consensus;Cookery;Disease;England;Food Microbiology;Health;history;History,19th Century;Humans;Infection;Meat;microbiology;Milk;Public Health;transmission;Tuberculosis;Tuberculosis,Bovine;Veterinarians;veterinary;Veterinary Medicine;Zoonoses;	636	661	Bull Hist Med	77	3	By the 1890s, questions about tuberculous meat in Britain served to transform the issue of infected meat from an ill-defined to a concrete threat. Veterinarians, building on European inoculation (or transmission) experiments, played a prominent part in constructing the debate, with medical officers of health following. With the emergence of bacteriology in the 1880s, a consensus emerged about the…		PM:14523263
	208	Pericarditis as primary manifestation of Mycobacterium bovis SSP. caprae infection	Blaas SH;Bohm S;Martin G;Erler W;Gluck T;Lehn N;Naumann L;	2003 Oct	DA - 20031002IS - 0732-8893 (Print)IS - 0732-8893 (Linking)LA - engPT - Case ReportsPT - Journal ArticleSB - IM	Animals;classification;diagnosis;Dyspnea;Echocardiography;Ethambutol;Fatal Outcome;genetics;Germany;Humans;Incidence;Infection;isolation & purification;Isoniazid;Male;Medicine;microbiology;Mycobacterium;Mycobacterium bovis;Pericarditis;Pericarditis,Tuberculous;Pyrazinamide;Rifampin;Sepsis;Streptomycin;therapy;Tuberculosis;Universities;Weight Loss;	431	433	Diagn Microbiol Infect Dis	47	2	A 76-year-old white male presented with progressive malaise, weight loss and dyspnea at rest. Echocardiography revealed a circular pericardial effusion and global hypokinesia. Pericardiocentesis showed a purulent exudate and microbiologic examination revealed Mycobacterium bovis fully sensitive to isoniazid, streptomycin, ethambutol, rifampin, and pyrazinamide. By spoligotyping the isolate could …	Department of Internal Medicine I, University of Regensburg, Regensburg, Germany. stefan.blaas@klinik.uni-regensburg.de	PM:14522518
	209	Latency and the control of bovine TB in man and other animals	Hancox M;	2003 Sep	DA - 20030925IS - 0954-6111 (Print)IS - 0954-6111 (Linking)LA - engPT - LetterSB - IM	Animal;Animal Husbandry;Animals;Cattle;Disease Progression;Humans;prevention & control;Risk Factors;transmission;Tuberculin Test;Tuberculosis,Bovine;Tuberculosis,Pulmonary;veterinary;	1075	1077	Respir Med	97	9			PM:14509563
	210	Tuberculous lymph node calcification detected on routine panoramic radiography: a case report	Aydin U;	2003 Jul	DA - 20030918IS - 0250-832X (Print)IS - 0250-832X (Linking)LA - engPT - Case ReportsPT - Journal ArticleSB - D	Calcinosis;diagnosis;Female;Humans;Lymph;Middle Aged;Milk;Mycobacterium;Mycobacterium bovis;Neck;radiography;Radiography,Panoramic;Radiology;Tuberculosis;Tuberculosis,Lymph Node;Turkey;Universities;	252	254	Dentomaxillofac Radiol	32	4	Cervical lymph node calcification is usually asymptomatic and may be found on a routine panoramic survey. Such calcifications in tuberculosis occur most often after caseation of the node or after treatment. Our patient had lymph node tuberculosis about 50 years ago. On the panoramic radiograph, several massive, irregular, radiopaque masses were detected. These masses were regarded as submandibula…	Department of Oral Diagnosis and Radiology, Faculty of Dentistry, Suleyman Demirel University, Isparta, Turkey. ulkem_aydin@yahoo.com	PM:13679357
	211	Conquistadors and Mycobacterium bovis	Young D;	2003	DA - 20030915IS - 1472-9792 (Print)IS - 1472-9792 (Linking)LA - engPT - EditorialPT - Historical ArticleSB - IM	History,16th Century;Humans;Mycobacterium;Mycobacterium bovis;Peru;Spain;transmission;Tuberculosis;War;	277	278	Tuberculosis (Edinb)	83	5			PM:12972340
	212	Highlighting the parallels between human and bovine tuberculosis	Russell DG;	2003	DA - 20030912IS - 0748-321X (Print)IS - 0748-321X (Linking)LA - engPT - Journal ArticleSB - IM	Animals;Cattle;genetics;Humans;immunology;Medicine;microbiology;Mycobacterium bovis;Mycobacterium tuberculosis;pathogenicity;Tuberculosis;Tuberculosis,Bovine;Tuberculosis,Pulmonary;Universities;veterinary;Veterinary Medicine;	140	142	J Vet Med Educ	30	2		Department of Microbiology and Immunology, College of Veterinary Medicine, Cornell University, Ithaca, NY 14853, USA. dgr8@cornell.edu	PM:12970858
	213	Tuberculosis in Australia: bacteriologically confirmed cases and drug resistance, 2001	Lumb R;Bastian I;Dawson D;Gilpin C;Haverkort F;James G;Sievers A;	2003	DA - 20030820IS - 0725-3141 (Print)IS - 0725-3141 (Linking)LA - engPT - Journal ArticleRN - 0 (Antitubercular Agents)SB - IM	Adult;Age Distribution;Antitubercular Agents;Australia;Bronchoscopy;Child;Comorbidity;Disease;Drug Resistance;Drug Resistance,Multiple,Bacterial;drug therapy;epidemiology;Female;genetics;HIV Infections;Humans;Incidence;isolation & purification;Isoniazid;Laboratories;Male;microbiology;Mycobacterium;Mycobacterium tuberculosis;Nucleic Acid Amplification Techniques;Population;Sex Distribution;Sputum;…	173	180	Commun Dis Intell	27	2	The Australian Mycobacterium Reference Laboratory Network collected and analysed laboratory data on new cases of disease caused by Mycobacterium tuberculosis complex in the year 2001. A total of 771 cases were identified, representing an annual reporting rate of 4.0 cases of laboratory-confirmed tuberculosis per 100,000 population. The predominant specimen type was sputum, (n=369) and a further 1…	Infectious Diseases Laboratories, Institute of Medical and Veterinary Science, Adelaide, South Australia, Australia. richard.lumb@imvs.sa.gov.au	PM:12926732
	214	Evaluation of a rapid immunochromatographic test for the serologic diagnosis of tuberculosis in Italy	Bartoloni A;Strohmeyer M;Bartalesi F;Messeri D;Tortoli E;Farese A;Leoncini F;Nutini S;Righi R;Gabbuti A;Mazzotta F;Paradisi F;	2003 Jul	DA - 20030819IS - 1198-743X (Print)IS - 1198-743X (Linking)LA - engPT - Journal ArticleRN - 0 (Immunoglobulin G)SB - IM	Adolescent;Adult;Aged;Aged,80 and over;analysis;Antibodies;Antigens;Bayes Theorem;blood;Chromatography;Color;diagnosis;Disease;Evaluation;Female;Growth;Hiv;Humans;Immunochemistry;Immunoglobulin G;immunology;Infection;Italy;Lung;Lung Diseases;Male;methods;Middle Aged;Mycobacterium;Mycobacterium bovis;Mycobacterium tuberculosis;Rheumatoid Factor;Sensitivity and Specificity;Serum;Sputum;Tuberculosis;	632	639	Clin Microbiol Infect	9	7	OBJECTIVE: To determine specificity, sensitivity and predictive values of a rapid immunochromatographic assay (ICT tuberculosis) for the diagnosis of tuberculosis (TB) in an Italian clinical setting, and to identify tentative new guidance for the interpretation of test results. METHODS: The ICT tuberculosis test is an immunochromatographic test based on the detection of IgG antibodies directed ag…	Clinica di Malattie Infettive, Universita degli Studi di Firenze, Firenze, Italia. bartolonia@ao-careggi.toscana.it	PM:12925103
	215	Lay TB testing: DEFRA issues its proposals		2003 Jul 12	DA - 20030729IS - 0042-4900 (Print)IS - 0042-4900 (Linking)LA - engPT - NewsSB - IM	Animal Technicians;Animals;Cattle;Delivery of Health Care;Great Britain;Humans;Legislation,Veterinary;prevention & control;Tuberculin Test;Tuberculosis,Bovine;Veterinary Medicine;	34	35	Vet Rec	153	2			PM:12885210
	216	The role of livestock keeping in tuberculosis trends in Arusha, Tanzania	Mfinanga SG;Morkve O;Kazwala RR;Cleaveland S;Sharp JM;Shirima G;Nilsen R;	2003 Jul	DA - 20030721IS - 1027-3719 (Print)IS - 1027-3719 (Linking)LA - engPT - Clinical TrialPT - Journal ArticlePT - Randomized Controlled TrialPT - Research Support, Non-U.S. Gov'tSB - IM	Adolescent;Adult;Aged;Aged,80 and over;Animals;Animals,Domestic;Cattle;Cross-Sectional Studies;epidemiology;Family;Female;Health;Housing;Humans;Infection;Knowledge;Male;methods;Middle Aged;Norway;Population;Research;Risk;Risk Factors;Role;Rural Health;Tanzania;transmission;trends;Tuberculosis;Universities;Ventilation;Zoonoses;	695	704	Int J Tuberc Lung Dis	7	7	SETTING: Arusha, Tanzania. OBJECTIVE: To assess risk factors that might influence TB control in the general population and in livestock-keepers. METHODS: Of 242 villages in four districts, 27 were selected randomly. In each village, a general and a livestock-keeping group were selected at random. The households were home-visited and 426 family members were interviewed. RESULTS: On average, three-…	Centre for International Health, University of Bergen, Bergen, Norway. gsmfinanga@yahoo.com	PM:12870693
	217	Tuberculosis: looking beyond BCG vaccines	Mustafa AS;Al-Attiyah R;	2003 Apr	DA - 20030717IS - 0022-3859 (Print)IS - 0022-3859 (Linking)LA - engPT - Journal ArticlePT - Research Support, Non-U.S. Gov'tPT - ReviewRN - 0 (Adjuvants, Immunologic)RN - 0 (BCG Vaccine)SB - IM	Adjuvants,Immunologic;analysis;Animals;Antigens;BCG Vaccine;Disease;Disease Models,Animal;Dna;Efficacy;Genes;genetics;Genome;Humans;Immunization;Medicine;Mice;microbiology;Mycobacterium;Mycobacterium tuberculosis;Population;prevention & control;Proteins;Research;Safety;therapeutic use;trends;Tuberculosis;Universities;Vaccination;Vaccines;	134	140	J Postgrad Med	49	2	Tuberculosis (TB) is an infectious disease of international importance and ranks among the top 10 causes of death in the World. About one-third of the world's population is infected with Mycobacterium tuberculosis. Every year, approximately eight million people develop active disease and two million die of TB. The currently used BCG vaccines have shown variable protective efficacies against TB in…	Department of Microbiology, Faculty of Medicine, Kuwait University, Kuwait. abusalim@hsc.kuniv.edu.kw	PM:12867689
	218	NFU's action plan on bovine TB		2003 Jun 21	DA - 20030708IS - 0042-4900 (Print)IS - 0042-4900 (Linking)LA - engPT - NewsSB - IM	Animals;Cattle;Communicable Disease Control;Great Britain;methods;Population Surveillance;prevention & control;Risk Assessment;standards;Tuberculosis,Bovine;	760		Vet Rec	152	25			PM:12846285
	219	Mycobacterium bovis subsp. caprae caused one-third of human M. bovis-associated tuberculosis cases reported in Germany between 1999 and 2001	Kubica T;Rusch-Gerdes S;Niemann S;	2003 Jul	DA - 20030704IS - 0095-1137 (Print)IS - 0095-1137 (Linking)LA - engPT - Journal ArticlePT - Research Support, Non-U.S. Gov'tRN - 0 (Oligonucleotides)RN - EC 5.99.1.- (DNA Gyrase)SB - IM	analysis;Animal;Animals;Cattle;classification;Dna;DNA Gyrase;epidemiology;genetics;Germany;Humans;Laboratories;microbiology;Molecular Epidemiology;Mycobacterium;Mycobacterium bovis;Oligonucleotides;Polymerase Chain Reaction;Polymorphism,Restriction Fragment Length;Prevalence;Research;Sequence Analysis,DNA;Tuberculosis;	3070	3077	J Clin Microbiol	41	7	The prevalence of the Mycobacterium bovis subsp. caprae and M. bovis subsp. bovis among German tuberculosis cases caused by the bovine tubercle bacillus from 1999 to 2001 was determined. Isolates from 166 patients living in Germany and 10 animals were analyzed by conventional laboratory procedures, spoligotyping, and partly by PCR-restriction fragment length polymorphism analysis of the gyrB gene…	Forschungszentrum Borstel, National Reference Center for Mycobacteria, D-23845 Borstel, Germany	PM:12843046
	220	Pott's disease after heart transplantation: a case report	Ozisik K;Kaptanoglu E;Okutan O;Dural K;	2003 Jun	DA - 20030626IS - 0041-1345 (Print)IS - 0041-1345 (Linking)LA - engPT - Case ReportsPT - Journal ArticleRN - 0 (Antitubercular Agents)SB - IM	Adult;adverse effects;Antitubercular Agents;diagnosis;Disease;drug therapy;Drug Therapy,Combination;education;epidemiology;Heart;Heart Transplantation;Humans;Incidence;Magnetic Resonance Imaging;Male;Population;radiography;Research;Risk;Risk Factors;surgery;therapeutic use;therapy;transplantation;Treatment Outcome;Tuberculosis;Tuberculosis,Spinal;Turkey;	1543	1545	Transplant Proc	35	4	The incidence of tuberculosis among patients undergoing antirejection therapy is considerably higher than in the general population. Heart transplant recipients have been found to carry the highest risk of tuberculosis. There are no reported data about Pott's disease in heart transplant recipients. The authors present a case of Pott's disease seen after heart transplantation (HTx)	Department of Thoracic and Cardiovascular Surgery, Ankara Numune Education and Research Hospital, Ankara, Turkey. sozisik2002@yahoo.com	PM:12826216
	221	Clinical and radiological analysis of children and adolescents with tuberculosis in Bahia, Brazil	Franco R;Santana MA;Matos E;Sousa V;Lemos AC;	2003 Feb	DA - 20030616IS - 1413-8670 (Print)IS - 1413-8670 (Linking)LA - engPT - Journal ArticlePT - Research Support, Non-U.S. Gov'tRN - 0 (BCG Vaccine)SB - IM	Adolescent;Aged;analysis;Bacteriology;BCG Vaccine;Brazil;Child;Child,Preschool;diagnosis;epidemiology;Female;Fever;history;Humans;Infant;Male;Mycobacterium bovis;pathology;radiography;Research;Retrospective Studies;Tuberculin;Tuberculin Test;Tuberculosis;Tuberculosis,Pulmonary;Weight Loss;X-Rays;	73	81	Braz J Infect Dis	7	1	We reviewed the clinical and radiological characteristics of tuberculosis (TB) in children and adolescents at the Hospital Especializado Octavio Mangabeira, (HEOM) in Salvador, Bahia. This study included 275 TB patients aged 1 to 15 years seen between January 1990 and November 2001. Standardized forms were filled out on the basis of a review of patient records and x-rays. Through a retrospective …	Children's Outpatient Pneumology Department, Octavio Mangabeira Hospital, Salvador, BA, Brazil. rosanafranco@uol.com.br	PM:12807694
	222	Genetic biodiversity of Mycobacterium tuberculosis complex strains from patients with pulmonary tuberculosis in Cameroon	Niobe-Eyangoh SN;Kuaban C;Sorlin P;Cunin P;Thonnon J;Sola C;Rastogi N;Vincent V;Gutierrez MC;	2003 Jun	DA - 20030606IS - 0095-1137 (Print)IS - 0095-1137 (Linking)LA - engPT - Journal ArticlePT - Research Support, Non-U.S. Gov'tRN - 0 (DNA Transposable Elements)RN - 0 (Oligonucleotides)SB - IM	analysis;Benin;Biodiversity;Cameroon;classification;Dna;DNA Transposable Elements;epidemiology;Family;genetics;Genotype;Humans;methods;microbiology;Molecular Epidemiology;Mycobacterium;Mycobacterium bovis;Mycobacterium tuberculosis;Oligonucleotides;Phenotype;Polymerase Chain Reaction;Polymorphism,Genetic;Research;Senegal;Sex;Tuberculosis;Tuberculosis,Pulmonary;	2547	2553	J Clin Microbiol	41	6	We analyzed DNA polymorphisms in 455 Mycobacterium tuberculosis complex isolates from 455 patients to evaluate the biodiversity of tubercle bacilli in Ouest province, Cameroon. The phenotypic and genotypic identification methods gave concordant results for 99.5% of M. tuberculosis isolates (413 strains) and for 90% of Mycobacterium africanum isolates (41 strains). Mycobacterium bovis was isolated…	Laboratoire des Mycobacteries, Centre Pasteur, Yaounde, Cameroon	PM:12791879
	223	Tackling the problem of tuberculosis in cattle and people		2003 May 17	DA - 20030606IS - 0042-4900 (Print)IS - 0042-4900 (Linking)LA - engPT - NewsRN - 0 (Antitubercular Agents)RN - 0 (Tuberculosis Vaccines)SB - IM	Animals;Antitubercular Agents;Cattle;Disease Outbreaks;Disease Reservoirs;drug therapy;Forecasting;genetics;Humans;immunology;Mycobacterium bovis;Mycobacterium tuberculosis;prevention & control;Risk Factors;therapeutic use;Tuberculosis;Tuberculosis Vaccines;Tuberculosis,Bovine;Vaccines;veterinary;	608	610	Vet Rec	152	20			PM:12790163
	224	Control of bovine tuberculosis	Minor R;	2003 May 10	DA - 20030523IS - 0042-4900 (Print)IS - 0042-4900 (Linking)LA - engPT - LetterSB - IM	Animals;Cattle;Humans;prevention & control;transmission;Tuberculosis;Tuberculosis,Bovine;Zoonoses;	603	604	Vet Rec	152	19			PM:12762494
	225	Snapshot of moving and expanding clones of Mycobacterium tuberculosis and their global distribution assessed by spoligotyping in an international study	Filliol I;Driscoll JR;van SD;Kreiswirth BN;Kremer K;Valetudie G;Dang DA;Barlow R;Banerjee D;Bifani PJ;Brudey K;Cataldi A;Cooksey RC;Cousins DV;Dale JW;Dellagostin OA;Drobniewski F;Engelmann G;Ferdinand S;Gascoyne-Binzi D;Gordon M;Gutierrez MC;Haas WH;Heersma H;Kassa-Kelembho E;Ho ML;Makristathis A;Mammina C;Martin G;Mostrom P;Mokrousov I;Narbonne V;Narvskaya O;Nastasi A;Niobe-Eyangoh SN;Pape JW;R…	2003 May	DA - 20030507IS - 0095-1137 (Print)IS - 0095-1137 (Linking)LA - engPT - Journal ArticlePT - Research Support, Non-U.S. Gov'tRN - 0 (DNA, Bacterial)RN - 0 (DNA, Intergenic)SB - IM	Africa;analysis;Asia;Bacterial Typing Techniques;Central America;classification;Databases,Nucleic Acid;Dna;DNA,Bacterial;DNA,Intergenic;epidemiology;Europe;Family;Far East;genetics;Humans;isolation & purification;microbiology;Middle East;Molecular Epidemiology;Mycobacterium;Mycobacterium bovis;Mycobacterium tuberculosis;North America;Research;South America;Tuberculose;Tuberculosis;United States;	1963	1970	J Clin Microbiol	41	5	The present update on the global distribution of Mycobacterium tuberculosis complex spoligotypes provides both the octal and binary descriptions of the spoligotypes for M. tuberculosis complex, including Mycobacterium bovis, from >90 countries (13,008 patterns grouped into 813 shared types containing 11,708 isolates and 1,300 orphan patterns). A number of potential indices were developed to summa…	Unite de la Tuberculose et des Mycobacteries, Institut Pasteur de Guadeloupe, Pointe-a-Pitre, Guadeloupe	PM:12734235
	226	Audit of scope and culture techniques applied to samples for the diagnosis of Mycobacterium bovis by hospital laboratories in England and Wales	Drobniewski F;Strutt M;Smith G;Magee J;Flanagan P;	2003 Apr	DA - 20030505IS - 0950-2688 (Print)IS - 0950-2688 (Linking)LA - engPT - Journal ArticleRN - 0 (Culture Media)SB - IM	Culture;Culture Media;Culture Techniques;diagnosis;Diagnostic Errors;England;Health;Humans;Infection;isolation & purification;Laboratories;Laboratories,Hospital;London;Medical Audit;Medicine;Mycobacterium;Mycobacterium bovis;Public Health;standards;Strategies;Wales;	235	237	Epidemiol Infect	130	2	This audit examines the ability of English and Welsh laboratories to diagnose Mycobacterium bovis infection. All 164 clinical laboratories submitting samples to the PHLS Mycobacterium Reference Unit and Regional Centres for Mycobacteriology were surveyed. Twenty per cent of responding centres did not use a pyruvate-containing medium or incubate for the minimum recommended period of 8 weeks. This …	PHLS Mycobacterium Reference Unit, South London Public Health Laboratory, Department of Infection Guy's, King's & St. Thomas' School of Medicine, Kings College Hospital (Dulwich), East Dulwich Grove, London SE22 8QF, UK	PM:12733491
	227	Animals, disease, and man: making connections	Hardy A;	2003	DA - 20030430IS - 0031-5982 (Print)IS - 0031-5982 (Linking)LA - engPT - Historical ArticlePT - Journal ArticleSB - IM	Animal;Animals;Asia;Cattle;Disease;Disease Outbreaks;Disease Reservoirs;Ecosystem;Europe;Health;history;History of Medicine;History,19th Century;History,20th Century;Humans;Insect Vectors;Knowledge;London;Medicine;North America;Paper;Plague;Societies;transmission;Tuberculosis;Tuberculosis,Bovine;Typhoid Fever;Universities;Zoonoses;	200	215	Perspect Biol Med	46	2	The intricate causal relationships between disease in man and disease in animals first began to be elucidated in the mid-19th century. Although the connections between animal and human disease are now generally understood, individuals as well as societies remain slow to act on this knowledge. This paper examines the gradual recognition of these disease connections and explores the parallel theme …	Welcome Trust Centre for the History of Medicine, University College London, United Kingdom. a.hardy@ucl.ac.uk	PM:12721521
	228	Tuberculosis and Pott's disease	Laiho K;Kauppi M;Soini I;	2003 Apr 10	DA - 20030411IS - 1533-4406 (Electronic)IS - 0028-4793 (Linking)LA - engPT - CommentPT - LetterSB - AIMSB - IM	Axis;Cervical Atlas;Disease;Dislocations;Humans;injuries;radiography;Spinal Fractures;Tomography,X-Ray Computed;Tuberculosis;Tuberculosis,Pulmonary;Tuberculosis,Spinal;	1501		N Engl J Med	348	15			PM:12691067
	229	Tuberculosis and Pott's disease	Vigorita VJ;	2003 Apr 10	DA - 20030410IS - 1533-4406 (Electronic)IS - 0028-4793 (Linking)LA - engPT - CommentPT - LetterSB - AIMSB - IM	complications;Disease;etiology;Giant Cells,Langhans;Granuloma;Histiocytosis,Langerhans-Cell;Humans;Tuberculosis;Tuberculosis,Spinal;	1501		N Engl J Med	348	15			PM:12686713
	230	[HIV infection and tuberculosis]	Nagai H;	2003 Jan	DA - 20030326IS - 0022-9776 (Print)IS - 0022-9776 (Linking)LA - jpnPT - English AbstractPT - LecturesRN - 0 (Anti-HIV Agents)RN - 0 (Antitubercular Agents)SB - IM	Acquired Immunodeficiency Syndrome;administration & dosage;Anti-HIV Agents;Antiretroviral Therapy,Highly Active;Antitubercular Agents;B-Lymphocytes;Bacteria;blood;Cell Count;complications;contraindications;Cytokines;diagnosis;Disease;drug therapy;English Abstract;Granuloma;Hiv;HIV Infections;Humans;Incidence;Infection;Japan;Lymph;Lymph Nodes;Lymphocytes;Macrophages;Meningitis;metabolism;Migration…	45	49	Kekkaku	78	1	The number of people infected with human immunodeficiency virus (HIV) is gradually increasing in Japan, and the morbidity rate from tuberculosis in the Japanese people is high. Accordingly, the number of cases with both infections is considered to increase in the future. Our hospital has already encountered 31 cases of HIV associated tuberculosis. HIV infects mainly CD4-positive cells. The extrem…	Department of Pulmonary Diseases, National Tokyo Hospital, 3-1-1, Takeoka, Kiyoseshi, Tokyo, 204-8585, Japan. hnagai@tokyo.hosp.go.jp	PM:12655706
	231	Incidence of cutaneous tuberculosis in patients with organ tuberculosis	Kivanc-Altunay I;Baysal Z;Ekmekci TR;Koslu A;	2003 Mar	DA - 20030325IS - 0011-9059 (Print)IS - 0011-9059 (Linking)LA - engPT - Journal ArticleSB - IM	Adolescent;Adult;Aged;Biopsy;Child;Child,Preschool;complications;Dermatology;Disease;epidemiology;Family;Female;Health;history;Humans;Incidence;Lupus Vulgaris;Male;methods;Middle Aged;Peritonitis;Peritonitis,Tuberculous;Population;Research;Skin;Tuberculose;Tuberculosis;Tuberculosis,Cutaneous;Tuberculosis,Lymph Node;Tuberculosis,Meningeal;Tuberculosis,Osteoarticular;Tuberculosis,Pulmonary;Turkey;	197	200	Int J Dermatol	42	3	BACKGROUND: Tuberculosis continues to be a health problem in some countries. The development of resistance to antituberculitic drugs and the increase in diseases and conditions associated with immunodeficiency such as AIDS and chemotherapy have caused tuberculosis to increase recently. As a result, the incidence of cutaneous tuberculosis has been increasing as well. AIM: To detect cutaneous tuber…	Department of Dermatology, Sisli Etfal Research and Training Hospital, Istanbul, Turkey. derma14@turk.net	PM:12653914
	232	[Current aspects of Pott's disease in Tunisia. 29 cases]	Meddeb N;Rammeh N;Chahed M;Sahli H;Elleuch M;Cheour E;Zouari B;Sellami S;	2002 Nov	DA - 20030224IS - 0037-9085 (Print)IS - 0037-9085 (Linking)LA - frePT - English AbstractPT - Journal ArticleRN - 0 (Anti-Inflammatory Agents)RN - 0 (Antitubercular Agents)RN - 0 (Steroids)SB - IM	Age Distribution;Anti-Inflammatory Agents;Antitubercular Agents;Back Pain;Biopsy;complications;Culture;diagnosis;Disease;drug therapy;Drug Therapy,Combination;English Abstract;epidemiology;Female;Fever;Humans;Infection;Magnetic Resonance Imaging;Male;microbiology;Middle Aged;Pain;Retrospective Studies;Sensitivity and Specificity;Spinal Cord;Spinal Cord Compression;Spondylitis;Steroids;therapeutic…	269	271	Bull Soc Pathol Exot	95	4	It is a retrospective study, reviewing all cases of vertebral tuberculosis recorded between 1989 and 1999 in La Rabta Hospital (Tunis). 29 patients have been included whose average age was 49 years. The main symptoms which appeared within a average period of six months were vertebral pain, associated with fever in half of the cases. The diagnosis of infectious spondylitis was made according to th…	Service de rhumatologie, Hopital la Rabta, Tunis, Tunisie	PM:12596376
	233	Epidemiology of Mycobacterium bovis disease in San Diego County, 1994-2000	Lobue PA;Betacourt W;Peter C;Moser KS;	2003 Feb	DA - 20030217IS - 1027-3719 (Print)IS - 1027-3719 (Linking)LA - engPT - Journal ArticleSB - IM	1994;Adolescent;Adult;Aged;California;Child;Child,Preschool;Disease;epidemiology;Female;Georgia;Health;Hispanic Americans;Hiv;Humans;Infant;Infection;Male;Mexico;Middle Aged;mortality;Multivariate Analysis;Mycobacterium;Mycobacterium bovis;Public Health;Tuberculosis;	180	185	Int J Tuberc Lung Dis	7	2	SETTING: Local public health department. OBJECTIVE: To examine the current epidemiology of Mycobacterium bovis disease in San Diego County and to compare patient characteristics to those of patients with M. tuberculosis disease. DESIGN: Retrospective review of surveillance and epidemiologic data. RESULTS: Between 1994 and 2000, 1,931 evaluable cases of culture-positive TB were identified; 129 wer…	Centers for Disease Control and Prevention, Division of Tuberculosis Elimination, Atlanta, Georgia, USA. plobuehe@co.san-diego.ca.us	PM:12588020
	234	Use of released pigs as sentinels for Mycobacterium bovis	Nugent G;Whitford J;Young N;	2002 Oct	DA - 20030116IS - 0090-3558 (Print)IS - 0090-3558 (Linking)LA - engPT - Journal ArticlePT - Research Support, Non-U.S. Gov'tSB - IM	Animals;Animals,Wild;Culture;Disease;Disease Reservoirs;epidemiology;Female;isolation & purification;Lymph;Lymph Nodes;Male;Mycobacterium;Mycobacterium bovis;New Zealand;Opossums;pathology;Population;Prevalence;prevention & control;Radius;Research;Sentinel Surveillance;Sus scrofa;Swine;Swine Diseases;Territoriality;Trichosurus;Tuberculosis;veterinary;	665	677	J Wildl Dis	38	4	Identifying the presence of bovine tuberculosis (TB; Mycobacterium bovis) in wildlife is crucial in guiding management aimed at eradicating the disease from New Zealand. Unfortunately, surveys of the principal wildlife host, the introduced brushtail possum (Trichosurus vulpecula), require large samples (> 95% of the population) before they can provide reasonable confidence that the disease is abs…	Landcare Research, P.O. Box 69, Lincoln 8152, New Zealand. nugentg@LandcareResearch.co.nz	PM:12528431
	235	Effect of pasteurization on survival of Mycobacterium paratuberculosis in milk	Gao A;Mutharia L;Chen S;Rahn K;Odumeru J;	2002 Dec	DA - 20030106IS - 0022-0302 (Print)IS - 0022-0302 (Linking)LA - engPT - Journal ArticlePT - Research Support, Non-U.S. Gov'tRN - 0 (DNA, Bacterial)SB - IM	Agar;analysis;Animal;Animals;Canada;Cattle;Culture;Disease;Dna;DNA,Bacterial;Escherichia coli;genetics;Goats;growth & development;Hot Temperature;Humans;Laboratories;microbiology;Milk;Mycobacterium;Mycobacterium avium subsp.paratuberculosis;Mycobacterium bovis;Ontario;Paratuberculosis;Polymerase Chain Reaction;Research;Sheep;standards;Survivors;Temperature;Time Factors;Universities;	3198	3205	J Dairy Sci	85	12	Mycobacterium paratuberculosis (Mptb) is the causative agent of Johne's disease of ruminant animals including cattle, goats, and sheep. It has been suggested that this organism is associated with Crohn's disease in humans, and milk is a potential source of human exposure to this organism. A total of 18, including 7 regular batch and 11 high temperature short time (HTST) pasteurization experiments…	Laboratory Services Division, University of Guelph, Guelph, Ontario N1H 8J7, Canada	PM:12512593
	236	Pseudo-outbreak of tuberculosis in poultry plant workers, Sussex County, Delaware	Kim DY;Ridzon R;Giles B;Mireles T;	2002 Dec	DA - 20021225IS - 1076-2752 (Print)IS - 1076-2752 (Linking)LA - engPT - Case ReportsPT - Journal ArticleSB - IM	Adult;Agricultural Workers' Diseases;Animals;Delaware;Disease;Disease Outbreaks;epidemiology;ethnology;Female;Georgia;Guatemala;Humans;Incidence;Infection;isolation & purification;Male;Meat-Packing Industry;Mexico;Mycobacterium tuberculosis;Poultry;Risk;Tuberculosis;	1169	1172	J Occup Environ Med	44	12	Delaware is a leading US poultry-producing state, and foreign-born workers make up a significant percentage of those employed by Delaware's poultry plants. In Sussex County, Delaware, a high percentage of the poultry workers are from two countries with a high incidence of tuberculosis (TB), Mexico and Guatemala, and thus are at risk for TB infection and disease. Furthermore, their risk of TB may …	Epidemic Intelligence Service, Centers for Disease Control and Prevention, Atlanta, Georgia, USA. dekim@amgen.com	PM:12500459
	237	[Molecular epidemiology of Mycobacterium tuberculosis: its accomplishment and future perspective]	Takahashi M;	2002 Nov	DA - 20021223IS - 0022-9776 (Print)IS - 0022-9776 (Linking)LA - jpnPT - English AbstractPT - LecturesRN - 0 (DNA Transposable Elements)SB - IM	analysis;Bacteriology;Dna;DNA Transposable Elements;English Abstract;epidemiology;Gene Library;genetics;Genome;Genome,Bacterial;Genotype;history;Humans;Incidence;Infection;isolation & purification;Japan;Laboratories;Molecular Epidemiology;Mycobacterium;Mycobacterium bovis;Mycobacterium tuberculosis;Phylogeny;Polymorphism,Restriction Fragment Length;Research;Tokyo;transmission;Tuberculosis;	741	752	Kekkaku	77	11	In the traditional study of tuberculosis epidemiology, information about social contact of persons and patient's illness history used to be an only relevant basis for elucidating transmission of tuberculosis infection. Therefore, it was very difficult to give a clear conclusion of whether isolates from different patients derived from a common source of infection or not. Recently, the subspecies t…	Department of Bacteriology, Research Institute of Tuberculosis, JATA, 3-1-24, Matsuyama, Kiyose-shi, Tokyo 204-8533, Japan. tak@jata.or.jp	PM:12494513
	238	Latent tuberculosis: models, mechanisms, and novel prospects for eradication	Riska PF;Carleton S;	2002 Oct	DA - 20021219IS - 1045-1870 (Print)IS - 1045-1870 (Linking)LA - engPT - Journal ArticlePT - Research Support, U.S. Gov't, P.H.SPT - ReviewRN - 0 (Antitubercular Agents)RN - 0 (BCG Vaccine)RN - 0 (Culture Media)RN - 54-85-3 (Isoniazid)SB - IM	Animals;Antitubercular Agents;BCG Vaccine;Biology;Culture;Culture Media;cytology;diagnosis;Disease Models,Animal;drug therapy;etiology;Genes,Bacterial;Growth;Guinea Pigs;Humans;immunology;In Vitro;Infection;Isoniazid;Latent Tuberculosis;Medicine;Mice;Mice,Knockout;Mutation;Mycobacterium tuberculosis;pathogenicity;pharmacology;physiology;prevention & control;Research;Research Design;therapeutic us…	263	272	Semin Pediatr Infect Dis	13	4	Latent tuberculosis (TB) infects one-third of the world. We present evidence for the existence of a latent state of TB in humans, cite new approaches to diagnosis and treatment, and identify several models that attempt to mimic the latent state. Persistent infection in mice and in vitro systems of microaerophilic and/or anaerobic growth and nutrient starvation have been the most productive models…	Departments of Medicine and Anatomy and Cell Biology, State University of New York-Downstate Medical Center, Brooklyn, NY, USA. riska@att.net	PM:12491232
	239	Scrofula	Hanson RA;Thoongsuwan N;	2002 Nov	DA - 20021118IS - 0363-0188 (Print)IS - 0363-0188 (Linking)LA - engPT - Journal ArticlePT - ReviewSB - IM	Adult;Female;Humans;radiography;Radiology;Tomography,X-Ray Computed;Tuberculosis,Lymph Node;Washington;	227	229	Curr Probl Diagn Radiol	31	6		Department of Radiology, Harborview Medical Center, Seattle, Washington 98104, USA	PM:12436106
	240	Cattle TB crisis--cause and cure, and further risk to human health	Hancox M;	2002 Oct	DA - 20021104IS - 0954-6111 (Print)IS - 0954-6111 (Linking)LA - engPT - LetterSB - IM	Animals;Carnivora;Cattle;Disease Reservoirs;Health;Humans;Mass Screening;Risk;transmission;Tuberculosis,Bovine;veterinary;	842	845	Respir Med	96	10			PM:12412987
	241	'Angela's ashes' (lupus vulgaris: from yesterday to the third millennium)	Mascaro JM;	2002 Jul	DA - 20020912IS - 0926-9959 (Print)IS - 0926-9959 (Linking)LA - engPT - EditorialSB - IM	Chronic Disease;Dermatology;diagnosis;Disease Progression;Female;Forecasting;Humans;Lupus Erythematosus,Cutaneous;Lupus Vulgaris;Male;physiopathology;Prognosis;standards;trends;	311	312	J Eur Acad Dermatol Venereol	16	4			PM:12224682
	242	Tuberculosis in Australia: bacteriologically confirmed cases and drug resistance, 2000: report of the Australian Mycobacterium Laboratory Reference Network	Lumb R;Bastian I;Dawson D;Gilpin C;Havekort F;Howard P;Sievers A;	2002	DA - 20020902IS - 0725-3141 (Print)IS - 0725-3141 (Linking)LA - engPT - Journal ArticleSB - IM	Adolescent;Adult;Aged;Aged,80 and over;Australia;Bronchoscopy;Child;Child,Preschool;China;diagnosis;Disease;drug effects;Drug Resistance;epidemiology;Female;Humans;In Vitro;India;Indonesia;Infant;isolation & purification;Isoniazid;Laboratories;Lymph;Male;microbiology;Middle Aged;Mycobacterium;Mycobacterium tuberculosis;Philippines;Population;Sputum;Tuberculosis;Tuberculosis,Multidrug-Resistant;ve…	226	233	Commun Dis Intell	26	2	The Australian Mycobacterium Reference Laboratory Network collected and analysed laboratory data on new diagnoses of disease caused by Mycobacterium tuberculosis complex in the year 2000. A total of 765 cases were identified, representing an annual reporting rate of 4.0 cases of laboratory-confirmed tuberculosis (TB) per 100,000 population. Pulmonary disease was diagnosed in 64.9 per cent of case…	Infectious Diseases Laboratories, Institute of Medical and Veterinary Science, Adelaide, South Australia, Australia. richard.lumb@imvs.sa.gov.au	PM:12206373
	243	Mycobacterium africanum subtype II is associated with two distinct genotypes and is a major cause of human tuberculosis in Kampala, Uganda	Niemann S;Rusch-Gerdes S;Joloba ML;Whalen CC;Guwatudde D;Ellner JJ;Eisenach K;Fumokong N;Johnson JL;Aisu T;Mugerwa RD;Okwera A;Schwander SK;	2002 Sep	DA - 20020830IS - 0095-1137 (Print)IS - 0095-1137 (Linking)LA - engPT - Journal ArticleRN - 0 (DNA Transposable Elements)RN - 0 (Oligonucleotides)SB - IM	Africa;analysis;Bacterial Typing Techniques;classification;Dna;DNA Fingerprinting;DNA Transposable Elements;epidemiology;Family;genetics;Genotype;Germany;Humans;Laboratories;microbiology;Mycobacterium;Mycobacterium tuberculosis;Oligonucleotides;Phylogeny;Polymorphism,Restriction Fragment Length;Population;Research;Species Specificity;Tuberculosis;Tuberculosis,Pulmonary;Uganda;	3398	3405	J Clin Microbiol	40	9	The population structure of 234 Mycobacterium tuberculosis complex strains obtained during 1995 and 1997 from tuberculosis patients living in Kampala, Uganda (East Africa), was analyzed by routine laboratory procedures, spoligotyping, and IS6110 restriction fragment length polymorphism (RFLP) typing. According to biochemical test results, 157 isolates (67%) were classified as M. africanum subtype…	National Reference Center for Mycobacteria, Research Center Borstel, Borstel, Germany. sniemann@fz.borstel.de	PM:12202584
	244	[Occupational exposure to Mycobacterium tuberculosis complex: state of the art and prospects]	Verso MG;Caracappa S;Vitale F;Vesco G;Picciotto D;	2002 Apr	DA - 20020806IS - 1592-7830 (Print)IS - 1592-7830 (Linking)LA - itaPT - English AbstractPT - Journal ArticleSB - IM	Adolescent;Adult;Aged;Aged,80 and over;Animal;Animals;Cattle;diagnosis;Diagnosis,Differential;Diagnostic;Disease;English Abstract;epidemiology;Female;Humans;Italy;Male;methods;Middle Aged;Mycobacterium;Mycobacterium Infections,Atypical;Mycobacterium tuberculosis;Occupational Diseases;Occupational Exposure;Polymerase Chain Reaction;prevention & control;Risk Factors;Rural Population;transmission;Tu…	147	150	G Ital Med Lav Ergon	24	2	Tuberculosis, disease never wiped out in the world, is still actual for many reasons, such as imposing emigration from poor to industrialized countries, spreading of Mycobacteria drug-resistant and presence of AIDS sick subjects. Estimation of world cases seems to under-value real number; moreover physicians consider as etiological agent only Mycobacterium tuberculosis, disregarding others Mycoba…	Istituto di Medicina del Lavoro e Preventiva G. Frada	PM:12161953
	245	An Atypical Case of Mycobacterium bovis in a Cynomolgus Macaque (Macaca fascicularis) Imported From the Philippines	Hasselschwert DL;Ostrowski SR;	1999 Nov	DA - 20020627IS - 1060-0558 (Print)IS - 1060-0558 (Linking)LA - ENGPT - JOURNAL ARTICLE	Animal;Animals;Culture;Disease;Euthanasia;Failure to Thrive;Kidney;Macaca;Macaca fascicularis;Melioidosis;Mycobacterium;Mycobacterium bovis;Philippines;Primates;Quarantine;Research;Skin;Skin Tests;Universities;	36	38	Contemp Top Lab Anim Sci	38	6	An incidental case of Mycobacterium bovis was confirmed in a cynomolgus macaque from a shipment of 100 animals imported to the University of Southwestern Louisiana New Iberia Research Center from the Philippines. The macaque was euthanized 4 weeks into the quarantine period (October 1997) for failure to thrive and suspected melioidosis. Approximately 6 months later, on 9 March 1998, culture and a…	University of Southwestern Louisiana New Iberia Research Center, 4401 West Admiral Doyle Dr., New Iberia, Louisiana 70560	PM:12086446
	246	Tuberculous esophageal ulcer as the mode of presentation of Pott's disease (tuberculous spondylitis)	Collazos J;Quintas L;Mayo J;	2002 Jun 15	DA - 20020624IS - 0002-9343 (Print)IS - 0002-9343 (Linking)LA - engPT - Case ReportsPT - LetterSB - AIMSB - IM	Aged;Aged,80 and over;complications;diagnosis;Disease;Esophageal Diseases;etiology;Female;Humans;Spondylitis;Tuberculosis;Tuberculosis,Spinal;Ulcer;	737	739	Am J Med	112	9			PM:12079719
	247	Cutaneous tuberculosis: diagnosis and treatment	Barbagallo J;Tager P;Ingleton R;Hirsch RJ;Weinberg JM;	2002	DA - 20020618IS - 1175-0561 (Print)IS - 1175-0561 (Linking)LA - engPT - Journal ArticlePT - ReviewSB - IM	Abscess;Acquired Immunodeficiency Syndrome;Awareness;BCG Vaccine;classification;complications;Culture;Dermatology;diagnosis;Diagnostic;Erythema;Erythema Induratum;etiology;Hiv;Humans;Incidence;Infection;Lupus Vulgaris;Mycobacterium;Mycobacterium bovis;Mycobacterium tuberculosis;New York;physiopathology;Polymerase Chain Reaction;Prognosis;Sensitivity and Specificity;Skin;therapy;Tuberculin Test;Tu…	319	328	Am J Clin Dermatol	3	5	As we move into the 21st century, cutaneous tuberculosis has re-emerged in areas with a high incidence of HIV infection and multi-drug resistant pulmonary tuberculosis. Mycobacterium tuberculosis, Mycobacterium bovis, and the BCG vaccine cause tuberculosis involving the skin. True cutaneous tuberculosis lesions can be acquired either exogenously or endogenously, show a wide spectrum of morphology…	Department of Dermatology, St Luke's-Roosevelt Hospital Center, New York, New York 10025, USA	PM:12069638
	248	Tools of the trade: the Finsen Light	Lawrence G;	2002 May 18	DA - 20020606IS - 0140-6736 (Print)IS - 0140-6736 (Linking)LA - engPT - BiographyPT - Historical ArticlePT - Journal ArticleSB - AIMSB - IM	Clinical Medicine;Denmark;history;History,20th Century;Humans;Light;London;Lupus Vulgaris;Medicine;Nobel Prize;therapy;Ultraviolet Therapy;	1784		Lancet	359	9319		Clinical Medicine, The Science Museum, London SW7 2DD, UK	PM:12049905
	249	[Epidemiology of resistance to antituberculosis drugs in Mycobacterium tuberculosis complex strains isolated from adenopathies in Djibouti. Prospective study carried out in 1999]	Koeck JL;Bernatas JJ;Gerome P;Fabre M;Houmed A;Herve V;Teyssou R;	2002	DA - 20020531IS - 0025-682X (Print)IS - 0025-682X (Linking)LA - frePT - English AbstractPT - Journal ArticleRN - 0 (Antitubercular Agents)SB - IM	Antitubercular Agents;Cause of Death;Djibouti;drug effects;Drug Resistance,Bacterial;English Abstract;Ethambutol;Growth;Hiv;Humans;Infection;isolation & purification;Isoniazid;Lymph;Lymphadenitis;Lymphatic Diseases;microbiology;Mycobacterium;Mycobacterium avium Complex;Mycobacterium bovis;Mycobacterium tuberculosis;Paris;pharmacology;Prevalence;Prospective Studies;Pyrazinamide;Sputum;Streptomycin…	70	72	Med Trop (Mars)	62	1	Tuberculosis is a major cause of death in the Republic of Djibouti. Tuberculous lymphadenitis represents about 25% of the clinical forms of tuberculosis in this country. Between January 1999 and April 1999, 196 lymph node specimens were consecutively collected from 153 patients living in Djibouti. Testing of susceptibility to the major anti-tuberculosis drugs was performed by the proportion metho…	Laboratoire de biologie clinique, HIA du Val de Grace, 74 boulevard de Port-Royal, 75230 Paris. jlkoeck@filnet.fr	PM:12038183
	250	Infection of red deer, cattle, and humans with Mycobacterium bovis subsp. caprae in western Austria	Prodinger WM;Eigentler A;Allerberger F;Schonbauer M;Glawischnig W;	2002 Jun	DA - 20020530IS - 0095-1137 (Print)IS - 0095-1137 (Linking)LA - engPT - Journal ArticlePT - Research Support, Non-U.S. Gov'tRN - 0 (DNA Transposable Elements)SB - IM	1994;Adult;Animals;Austria;Cattle;Cattle Diseases;classification;Deer;Disease Outbreaks;Dna;DNA Fingerprinting;DNA Transposable Elements;epidemiology;genetics;Goats;Humans;Hygiene;Infection;Male;methods;microbiology;Middle Aged;Mycobacterium;Mycobacterium bovis;Mycobacterium Infections;Polymorphism,Restriction Fragment Length;Research;transmission;Universities;	2270	2272	J Clin Microbiol	40	6	Twelve cases of Mycobacterium bovis subsp. caprae infection have occurred in four humans, three cattle, and five red deer in western Austria since 1994. DNA-fingerprinting of the isolates suggested transmission in and between these species over several years. Contact with cattle, but not with goats, was found to be associated with three of four human cases	Institut fur Hygiene und Sozialmedizin, University of Innsbruck, Austria. Wolfgang.prodinger@uibk.ac.at	PM:12037107
	251	Erythema nodosum associated with reactivation tuberculous lymphadenitis (scrofula)	Gupta SN;Flaherty JP;Shaw JC;	2002 Mar	DA - 20020515IS - 0011-9059 (Print)IS - 0011-9059 (Linking)LA - engPT - Case ReportsPT - Journal ArticleRN - 0 (Antitubercular Agents)RN - 13292-46-1 (Rifampin)RN - 54-85-3 (Isoniazid)RN - 74-55-5 (Ethambutol)RN - 98-96-4 (Pyrazinamide)SB - IM	administration & dosage;Aged;Antitubercular Agents;Biopsy;blood;Boston;Collagen;Cough;Culture;Dermatology;diagnosis;Diagnosis,Differential;Disease;drug therapy;Drug Therapy,Combination;Erythema;Erythema Nodosum;Ethambutol;Evaluation;Extremities;Fatigue;Female;Fever;Forearm;Fruit;Granuloma;Haiti;Health;history;Humans;Hypertension;isolation & purification;Isoniazid;Jamaica;Knee;Laboratories;Leg;Low…	173	175	Int J Dermatol	41	3	A 73-year-old African American female presented to our clinic with painful lower extremity lesions of 2 weeks duration. She was in her usual state of health until 3 months prior to presentation when she reported symptoms of fatigue and weakness. She also noticed an enlarging mass on the left side of her neck. She denied fevers, chills, night sweats or cough. Her symptoms were unresponsive to a co…	Department of Dermatology, Weilman Laboratories, Harvard University, Massachusetts General Hospital, 55 Fruit Street, BAR 413, Boston, MA 02114, USA. skin100@aol.com	PM:12010345
	252	Clinical and epidemiological observations of cutaneous tuberculosis in Larkana, Pakistan	Bhutto AM;Solangi A;Khaskhely NM;Arakaki H;Nonaka S;	2002 Mar	DA - 20020515IS - 0011-9059 (Print)IS - 0011-9059 (Linking)LA - engPT - Journal ArticleRN - 0 (Antitubercular Agents)SB - IM	Adolescent;Adult;Age Factors;Aged;Antitubercular Agents;Biopsy;Child;Child Welfare;Child,Preschool;Dermatology;Dermis;Disease;drug therapy;Eosinophils;epidemiology;etiology;Female;Giant Cells;Humans;Incidence;Lupus Vulgaris;Lymphocytes;Male;Mast Cells;methods;Middle Aged;Necrosis;Neutrophils;Pakistan;pathology;Plasma;Plasma Cells;Severity of Illness Index;therapeutic use;Tuberculosis;Tuberculosis…	159	165	Int J Dermatol	41	3	BACKGROUND: Cutaneous tuberculosis is widespread in Pakistan but has not been fully documented. This study was conducted to determine the clinical pattern, nature and existence of the disease in Larkana, Sindh province, Pakistan. METHODS: We are reporting 153 cases of patients with cutaneous tuberculosis who visited our department from 1996 to 1999. All cases were diagnosed at the clinic, and the…	Department of Dermatology, Chandka Medical College, Doctors' Colony, VIP Road, Larkana Sindh, Pakistan. bhutto_manan@hotmail.com	PM:12010341
	253	Don't ignore health risk posed by rising cattle TB	Hancox M;	2000 May 3	DA - 20020426IS - 0029-6570 (Print)IS - 0029-6570 (Linking)LA - engPT - LetterSB - N	Animals;Cattle;England;epidemiology;Food Microbiology;Health;Humans;microbiology;Milk;Population Surveillance;prevention & control;Risk;Risk Factors;Time Factors;transmission;Tuberculosis,Bovine;	29		Nurs Stand	14	33			PM:11975251
	254	[Anterior instrumentation of spine in tuberculous spondylitis: Pott's disease: case report]	Farage L;Martins JW;Farage FM;	2002 Mar	DA - 20020419IS - 0004-282X (Print)IS - 0004-282X (Linking)LA - porPT - Case ReportsPT - English AbstractPT - Journal ArticleSB - IM	Abscess;Aged;Arthrodesis;diagnosis;Disease;English Abstract;Female;Fracture Fixation,Internal;Humans;Infection;instrumentation;Kyphosis;methods;Pain;Spine;Spondylitis;surgery;Tuberculosis;Tuberculosis,Spinal;	142	144	Arq Neuropsiquiatr	60	1	We report a case of a surgical treatment with anterior instrumentation in tuberculous spondylitis (Pott's disease), in a 71 years old woman, that was in treatment for pulmonary tuberculosis, with lumbar pain, progressive disability to walk, kyphotic deformity and vesical dysfunction. Magnetic resonance image presents a lesion in the bodies of T12 and L1, with paravertebral abscess. The patient wa…	Servico de Neurocirurgia, Hospital Santa Lucia, Brasilia, DF, Brasil. lucianofarage@bigfoot.com	PM:11965425
	255	[Squamous epithelial carcinoma as a complication of lupus vulgaris]	Betti R;Tolomio E;Vergani R;Crosti C;	2002 Feb	DA - 20020419IS - 0017-8470 (Print)IS - 0017-8470 (Linking)LA - gerPT - Case ReportsPT - English AbstractPT - Journal ArticleSB - IM	Carcinoma;Carcinoma,Squamous Cell;Cell Transformation,Neoplastic;Cheek;complications;diagnosis;Diagnosis,Differential;English Abstract;etiology;Facial Dermatoses;Facial Neoplasms;Humans;Lupus Vulgaris;Male;Middle Aged;Neoplasms;pathology;Skin;Skin Neoplasms;therapy;Tuberculosis;	118	120	Hautarzt	53	2	Lupus vulgaris represents a type of cutaneous tuberculosis that, if not correctly treated, presents a progressive chronic development whose long-term complications include cutaneous neoplasms. We report on a 55-year-old man presenting a 10-year-old ulcerated and bleeding lupus vulgaris lesion on the left cheek containing a squamous cell carcinoma. Reviewing the literature, we search for possible …	Clinica Dermatologica IV, Universita degli Studi di Milano, Ospedale San Paolo, Milano. sdbet@tin.it	PM:11963191
	256	Lupus vulgaris diagnosed after 87 years, presenting as an ulcerated 'birthmark'	Woo PN;Batta K;Tan CY;Colloby P;	2002 Mar	DA - 20020415IS - 0007-0963 (Print)IS - 0007-0963 (Linking)LA - engPT - Case ReportsPT - LetterPT - ReviewSB - IM	Aged;Aged,80 and over;Buttocks;diagnosis;Diagnostic Errors;Female;Humans;Lupus Vulgaris;Skin Ulcer;Time Factors;	525	526	Br J Dermatol	146	3			PM:11952561
	257	[Animal tuberculosis]	Toma B;	2002 Mar 1	DA - 20020412IS - 0035-2640 (Print)IS - 0035-2640 (Linking)LA - frePT - Journal ArticleSB - IM	Animals;Animals,Wild;Cattle;epidemiology;France;Humans;Public Health;Public Policy;Risk Factors;transmission;Tuberculosis,Bovine;Zoonoses;	475	478	Rev Prat	52	5		Ecole nationale veterinaire d'Alfort 94704 Maisons-Alfort. toma@vet-alfort.fr	PM:11949497
	258	Control of Mycobacterium bovis infections and the risk to human populations	Wedlock DN;Skinner MA;de Lisle GW;Buddle BM;	2002 Apr	DA - 20020404IS - 1286-4579 (Print)IS - 1286-4579 (Linking)LA - engPT - Journal ArticlePT - Research Support, Non-U.S. Gov'tPT - ReviewRN - 0 (BCG Vaccine)SB - IM	Animal;Animals;BCG Vaccine;Cattle;Developing Countries;diagnosis;Diagnostic;Disease Reservoirs;Evaluation;Food Microbiology;Humans;immunology;Infection;methods;Mycobacterium;Mycobacterium bovis;New Zealand;Population;prevention & control;Research;Risk;Strategies;transmission;Tuberculosis;Tuberculosis,Bovine;Vaccination;Zoonoses;	471	480	Microbes Infect	4	4	Conventional control methods based on test-and-slaughter policies have, in several countries, led to the successful eradication of bovine tuberculosis in cattle. However, new approaches for control of bovine tuberculosis are required in developing countries and those with a wildlife reservoir of infection. Recent developments include improved diagnostics and evaluation of new vaccination strategi…	AgResearch Limited, Wallaceville Animal Research Centre, P.O. Box 40063, Upper Hutt, New Zealand. neil.wedlock@agresearch.co.nz	PM:11932198
	259	Tuberculous meningoencephalitis in HIV-seronegative patients: variety of clinical presentation and impact on diagnostics and treatment	Kassubek J;Zucker B;Oehm E;Serr A;Arnold SM;Lucking CH;Els T;	2001 Dec	DA - 20020322IS - 0001-6314 (Print)IS - 0001-6314 (Linking)LA - engPT - Case ReportsPT - Journal ArticleRN - 0 (Antitubercular Agents)RN - 13292-46-1 (Rifampin)RN - 54-85-3 (Isoniazid)RN - 74-55-5 (Ethambutol)RN - 98-96-4 (Pyrazinamide)SB - IM	administration & dosage;Adult;Aged;analysis;Antitubercular Agents;Brain;complications;Consciousness;Culture;diagnosis;Diagnostic;Disease;drug therapy;Drug Therapy,Combination;Ethambutol;Female;Germany;HIV Seronegativity;Humans;Isoniazid;Leukemia;Lumbar Vertebrae;Magnetic Resonance Imaging;Male;Meningoencephalitis;methods;microbiology;Middle Aged;Mycobacterium;Mycobacterium tuberculosis;pathology;…	389	396	Acta Neurol Scand	104	6	Tuberculous meningoencephalitis (TBM), an infrequent disease in Western European countries, shows a wide heterogeneity of clinical symptoms. MATERIAL AND METHODS: We present 4 patients (age range 42-72 years) with the definite diagnosis of isolated TBM. All patients were HIV-seronegative, only 1 patient was known to be immunoincompetent on admission due to acute myelocytic leukemia; other reasons…	Department of Neurology and Neurophysiology, University of Freiburg, Germany	PM:11903096
	260	[The role of human genetic factors in susceptibility to tuberculosis]	Takiff H;	2001	DA - 20020319IS - 0001-5504 (Print)IS - 0001-5504 (Linking)LA - spaPT - English AbstractPT - Journal ArticleRN - 0 (Cation Transport Proteins)RN - 0 (Receptors, Calcitriol)RN - 0 (Receptors, Interferon)RN - 0 (natural resistance-associated macrophage protein 1)RN - 82115-62-6 (Interferon-gamma)SB - IM	Animals;Calcitriol;Cation Transport Proteins;Disease;Diseases in Twins;English Abstract;Environment;Environmental Exposure;etiology;Female;Genes;Genetic Predisposition to Disease;genetics;Haplotypes;history;Humans;Interferon-gamma;Male;Population;Proteins;Rats;Receptors,Calcitriol;Receptors,Interferon;Role;Tuberculosis;Venezuela;Vitamin D;	16	18	Acta Cient Venez	52 Suppl 1		Tuberculosis has been one of the most important illnesses in the history of the world, but it was never understood why only some people, and not others, develop the disease. It was assumed that human genetic factors play a role in susceptibility, but until the advent of molecular markers, it was never possible to convincingly separate inheritance from the compounding factors of environment and ex…	Laboratorio de Genetica Molecular, CMBC, IVIC, Caracas 1020A, Venezuela	PM:11899696
	261	Limited transmission of multidrug-resistant tuberculosis despite a high proportion of infectious cases in Los Angeles County, California	Nitta AT;Knowles LS;Kim J;Lehnkering EL;Borenstein LA;Davidson PT;Harvey SM;De Koning ML;	2002 Mar 15	DA - 20020318IS - 1073-449X (Print)IS - 1073-449X (Linking)LA - engPT - Journal ArticleSB - AIMSB - IM	Analysis of Variance;Bacterial Typing Techniques;California;Contact Tracing;Disease;Disease Outbreaks;epidemiology;Female;Health;Health Services;Humans;Infection;Los Angeles;Male;methods;Microbial Sensitivity Tests;microbiology;Mycobacterium;Mycobacterium bovis;Polymorphism,Restriction Fragment Length;Population Surveillance;prevention & control;Public Health;Registries;secondary;Sputum;therapy;t…	812	817	Am J Respir Crit Care Med	165	6	Preventing transmission of multidrug-resistant tuberculosis is critical because of treatment toxicity, cost, and the lack of effective therapy for latent infection. We attempted to determine the extent of transmission in Los Angeles County by comparing relatedness of multidrug-resistant tuberculosis cases using restriction fragment length polymorphism and by cross-matching contact information to …	Tuberculosis Control Program, Public Health, Los Angeles County Department of Health Services, Los Angeles, California, USA. ANitta@dhs.co.la.ca.us	PM:11897649
	262	[Tuberculous spondylitis--Pott disease--in a 33-year-old man from Greenland]	Mortensen HH;Johannesen HH;Jensen P;Permin H;	2002 Feb 18	DA - 20020315IS - 0041-5782 (Print)IS - 0041-5782 (Linking)LA - danPT - Case ReportsPT - English AbstractPT - Journal ArticleRN - 0 (Antitubercular Agents)SB - IM	Abscess;administration & dosage;Adult;Antitubercular Agents;Back;Back Pain;diagnosis;Disease;drug therapy;English Abstract;Humans;Magnetic Resonance Imaging;Male;Pain;pathology;radiography;Spondylitis;surgery;therapy;Thoracic Vertebrae;Tomography;Tomography,X-Ray Computed;Tuberculosis,Spinal;Weight Loss;	1053	1054	Ugeskr Laeger	164	8	We report a case where tuberculous spondylitis was diagnosed in a 33-year-old man from Greenland. Very typically for Pott's disease, there was back pain, weight loss, and a characteristic kyphotic deformity. Computed tomography showed destruction of the thoracic vertebrae with paraspinal abscesses. The treatment was antituberculous therapy and surgery	Medicinsk afdeling, Dronning Ingrids Hospital, Nuuk	PM:11894708
	263	Revisiting Mycobacterium bovis	Panesar J;Higgins K;Forte V;Allen U;	2002 Feb	DA - 20020307IS - 0381-6605 (Print)IS - 0381-6605 (Linking)LA - engPT - Case ReportsPT - Journal ArticleSB - IM	Child;diagnosis;Female;Humans;isolation & purification;Mycobacterium;Mycobacterium bovis;Ontario;pathogenicity;therapy;Tuberculosis,Lymph Node;	58	59	J Otolaryngol	31	1		Hospital for Sick Children, Toronto, Ontario	PM:11881776
	264	Bovine tuberculosis: milk and meat safety	Hancox M;	2002 Feb 23	DA - 20020306IS - 0140-6736 (Print)IS - 0140-6736 (Linking)LA - engPT - LetterSB - AIMSB - IM	Animals;Cattle;England;epidemiology;Humans;Meat;Milk;Safety;Sterilization;Tuberculosis;Tuberculosis,Bovine;	706	707	Lancet	359	9307			PM:11879889
	265	Genetic dissection of immunity to mycobacteria: the human model	Casanova JL;Abel L;	2002	DA - 20020225IS - 0732-0582 (Print)IS - 0732-0582 (Linking)LA - engPT - Journal ArticlePT - Research Support, Non-U.S. Gov'tPT - ReviewRN - 187348-17-0 (Interleukin-12)RN - 82115-62-6 (Interferon-gamma)SB - IM	Alleles;Animal;Buruli Ulcer;Disease;Dissection;Environmental Microbiology;etiology;France;Genes;genetics;Humans;Immunity;Immunologic Deficiency Syndromes;immunology;Infection;Interferon-gamma;Interleukin-12;Knowledge;Laboratories;Leprosy;methods;Models,Immunological;Mycobacterium;Mycobacterium bovis;Mycobacterium Infections;Mycobacterium tuberculosis;Paris;pathogenicity;Population;Research;Tuberc…	581	620	Annu Rev Immunol	20		Humans are exposed to a variety of environmental mycobacteria (EM), and most children are inoculated with live Bacille Calmette-Guerin (BCG) vaccine. In addition, most of the world's population is occasionally exposed to human-borne mycobacterial species, which are less abundant but more virulent. Although rarely pathogenic, mildly virulent mycobacteria, including BCG and most EM, may cause a var…	Laboratory of Human Genetics of Infectious Diseases, Universite Rene Descartes-INSERM U550, Necker Medical School, 156 rue de Vaugirard, 75015 Paris, France. casanova@necker.fr	PM:11861613
	266	Potential source of human exposure to Mycobacterium bovis in Burkina Faso, in the context of the HIV epidemic	Vekemans M;Cartoux M;Diagbouga S;Dembele M;Kone B;Delafosse A;Dera A;Van de PP;	1999	DA - 20030325IS - 1469-0691 (Electronic)IS - 1198-743X (Linking)LA - ENGPT - JOURNAL ARTICLE	analysis;Animal;Animals;Burkina Faso;Cattle;Culture;Disease;Hiv;Humans;Infection;methods;Milk;Mycobacterium;Mycobacterium bovis;transmission;Tuberculin;Tuberculin Test;Tuberculosis;	617	621	Clin Microbiol Infect	5	10	OBJECTIVE: To identify potential sources of human Mycobacterium bovis infection in Bobo-Dioulasso, Burkina Faso. METHODS: A tuberculin survey among 174 cattle was performed. Mycobacteriologic identification in 64 samples of pooled milk, and in 199 tissue samples collected from the slaughterhouse of Bobo-Dioulasso, Burkina Faso, was also done. We retrospectively analyzed the distribution of tuberc…	Centre Muraz (OCCGE)	PM:11851692
	267	[Tuberculous spondylodiskitis (Pott's disease): Experience in a general hospital]	Garcia-Lechuz JM;Julve R;Alcala L;Ruiz-Serrano MJ;Munoz P;	2002 Jan	DA - 20020131IS - 0213-005X (Print)IS - 0213-005X (Linking)LA - spaPT - English AbstractPT - Journal ArticlePT - ReviewRN - 0 (Antitubercular Agents)SB - IM	Abscess;Aged;Aged,80 and over;Algorithms;Antitubercular Agents;Biopsy;Cervical Vertebrae;Combined Modality Therapy;Comorbidity;Culture;diagnosis;Diagnostic;Disease;drug therapy;English Abstract;epidemiology;Female;Hospitals;Humans;Incidence;Lumbar Vertebrae;Male;Medical Records;Middle Aged;Mycobacterium;Pain;Psoas Abscess;Research;Retrospective Studies;Sacrum;Sex;Skin;Spain;surgery;therapeutic us…	5	9	Enferm Infecc Microbiol Clin	20	1	BACKGROUND: Pott's disease (PD) is an uncommon extra-pulmonary form of tuberculosis. Dissimilar data about location, diagnosis and treatment from various hospitals and different countries are reported. PATIENTS AND METHOD: We present our experience with Pott's disease at our institution between January 1993 to December 1999, retrospectively, based on clinical bacteriological and pathological rese…	Servicio de Microbiologia Clinica y Enfermedades Infecciosas. Hospital General Universitario Gregorio Maranon. Madrid. Spain. lechuz@efd.net	PM:11820973
	268	Screening for tuberculosis among orphans in a developing country	Francis J;Reed A;Yohannes F;Dodard M;Fournier AM;	2002 Feb	DA - 20020130IS - 0749-3797 (Print)IS - 0749-3797 (Linking)LA - engPT - Journal ArticleSB - IM	Child,Preschool;Cough;Developing Countries;diagnosis;Disease;Documentation;epidemiology;Female;Fever;Foster Home Care;Haiti;Health;Health Surveys;Humans;Incidence;Infant;Infection;Male;Mass Screening;Medicine;methods;organization & administration;Paper;Population;Prevalence;Preventive Medicine;Prisons;Public Health;Risk Factors;Rural Population;Tuberculin;Tuberculin Test;Tuberculosis;Universities…	117	119	Am J Prev Med	22	2	BACKGROUND: There has been a recent resurgence of tuberculosis (TB) as a worldwide public health concern. It is a well-documented health problem in Haiti, where the reported prevalence is 123.9 per 100,000 population. While the Centers for Disease Control and Prevention (CDC) and World Health Organization (WHO) policy papers for the eradication of TB recommend screening in shelters, prisons, and …	School of Medicine, University of Miami, Miami, FL 33101, USA	PM:11818182
	269	Tuberculosis in Australia: bacteriologically confirmed cases and drug resistance, 1998-1999: report of the Australian Mycobacterium Reference Laboratory Network	Dawson D;	2001 Nov	DA - 20020124IS - 0725-3141 (Print)IS - 0725-3141 (Linking)LA - engPT - Journal ArticleSB - IM	AIDS-Related Opportunistic Infections;Australia;Bronchoscopy;diagnosis;Disease;Drug Resistance;drug therapy;epidemiology;Female;Humans;Incidence;Infection;isolation & purification;Laboratories;Lymph;Lymph Nodes;Male;Microscopy;Mycobacteria,Atypical;Mycobacterium;Mycobacterium bovis;Mycobacterium tuberculosis;Population;Sputum;Tuberculosis;Tuberculosis,Multidrug-Resistant;	261	265	Commun Dis Intell	25	4	The Australian Mycobacterium Reference Laboratory Network collected and analysed laboratory data on new diagnoses of infection with Mycobacterium tuberculosis complex in 1998 and 1999. Totals of 700 and 760 cases were identified, representing annual reporting rates of 3.7 and 4.0 cases of laboratory confirmed tuberculosis (TB) per 100,000 population in the years 1998 and 1999 respectively. Austra…	The Prince Charles Hospital, Chermside, Qld, Australia	PM:11806660
	270	The burden of drug-resistant tuberculosis and mechanisms for its control	Raviglione MC;Gupta R;Dye CM;Espinal MA;	2001 Dec	DA - 20020117IS - 0077-8923 (Print)IS - 0077-8923 (Linking)LA - engPT - Journal ArticlePT - ReviewRN - 0 (Antitubercular Agents)SB - IM	Animals;Antitubercular Agents;Communicable Diseases;Disease;Drug Resistance;Drug Resistance,Microbial;Drug Resistance,Multiple;drug therapy;epidemiology;Evolution;Health;Humans;Infection Control;methods;microbiology;Switzerland;therapeutic use;Tuberculosis;Tuberculosis,Multidrug-Resistant;World Health;World Health Organization;	88	97	Ann N Y Acad Sci	953		Drug resistance in tuberculosis is largely a man-made phenomenon caused by erroneous prescribing practices on the part of physicians and noncompliance on the part of patients. The global epidemiology of drug-resistant TB, the impact of standardized short-course chemotherapy (SSC), and the potential future evolution of MDR TB are discussed in this chapter	Communicable Diseases, Stop TB, World Health Organization, Geneva, Switzerland. raviglionem@who.int	PM:11795426
	271	[Epidemiological aspects of tuberculosis in middle west of Madagascar]	Rakotondramarina D;Razafimalala F;Andrianaivo P;Rabeson D;Andriatsiva R;Andrianavalomahefa W;	2000 Jan	DA - 20020101IS - 0037-9085 (Print)IS - 0037-9085 (Linking)LA - frePT - English AbstractPT - Journal ArticleSB - IM	analysis;Disease;English Abstract;epidemiology;Female;Hospitalisation;Hospitalization;Humans;isolation & purification;Madagascar;Male;microbiology;Mycobacterium;Mycobacterium bovis;Mycobacterium tuberculosis;Retrospective Studies;Role;Sex;Sex Ratio;Sputum;Tuberculosis;	337	339	Bull Soc Pathol Exot	93	5	We conducted a 5-year (1989-1993) retrospective analysis on a series of patients screened and treated for tuberculosis in order to determine the epidemiological aspects of the disease in mid-western Madagascar. Pulmonary forms affected 97% of patients, and predominantly men (sex ratio: 1.4); 83% of patients with pulmonary tuberculosis were coughing up acido-alcoholo-resitant bacilli. Haemoptysis …	Centre hospitalier du district (CHD) de Tsiroanomandidy, Madagascar	PM:11775320
	272	Concurrent Mycobacterium tuberculosis and Mycobacterium bovis infections in a patient with AIDS	Lobue PA;Peter C;Tracy M;Moser K;	2001 Dec	DA - 20011224IS - 1027-3719 (Print)IS - 1027-3719 (Linking)LA - engPT - Case ReportsPT - LetterSB - IM	Adult;AIDS-Related Opportunistic Infections;complications;Hiv-1;Humans;Infection;isolation & purification;Male;microbiology;Mycobacterium;Mycobacterium bovis;Mycobacterium tuberculosis;Tuberculosis;Tuberculosis,Gastrointestinal;Tuberculosis,Pulmonary;virology;	1164	1165	Int J Tuberc Lung Dis	5	12			PM:11769779
	273	[Zoonoses control--new challenges in health protection of consumers]	Grossklaus D;	2001 Nov	DA - 20011219IS - 0005-9366 (Print)IS - 0005-9366 (Linking)LA - gerPT - English AbstractPT - Journal ArticlePT - ReviewSB - IM	Animal;Animal Diseases;Animals;Animals,Domestic;Brucellosis;Brucellosis,Bovine;Cattle;Consumer Product Safety;Diagnostic;Disease;Disease Outbreaks;Disinfection;English Abstract;etiology;Food Contamination;Food Microbiology;Foodborne Diseases;Germany;Health;Humans;Infection;Information Systems;Legislation,Veterinary;Medicine;prevention & control;Public Health;Research;Salmonella;Salmonella Infecti…	420	427	Berl Munch Tierarztl Wochenschr	114	11-12	The eradication of bovine tuberculosis and brucellosis of domestic stock in Germany through the combined efforts of veterinary medicine, the agricultural section and the state was an historic achievement. Since the two diseases are zoonoses, their successful control can also be seen as a valuable contribution to public health. Both these zoonoses are classic animal diseases presenting themselves …		PM:11766269
	274	Genetic diversity among Mycobacterium bovis isolates: a preliminary study of strains from animal and human sources	Sales MP;Taylor GM;Hughes S;Yates M;Hewinson G;Young DB;Shaw RJ;	2001 Dec	DA - 20020111IS - 0095-1137 (Print)IS - 0095-1137 (Linking)LA - engPT - Journal ArticlePT - Research Support, Non-U.S. Gov'tRN - 0 (Oligonucleotides)RN - EC 3.5.- (Amidohydrolases)RN - EC 3.5.1.- (pyrazinamide deamidase)SB - IM	Aged;Aged,80 and over;Amidohydrolases;analysis;Animal;Animals;Bacterial Typing Techniques;Cats;Cattle;classification;Disease;Female;Genetic Variation;genetics;Genotype;Heart;Humans;Infection;isolation & purification;London;Lung;Male;Medicine;microbiology;Middle Aged;Mycobacterium;Mycobacterium bovis;Mycobacterium tuberculosis;Oligonucleotides;Phenotype;Pyrazinamide;Research;Tuberculosis;veterinar…	4558	4562	J Clin Microbiol	39	12	Mycobacterium bovis has the broadest host range of species in the Mycobacterium tuberculosis complex and is responsible for disease in humans and diverse animal species. We report on genotypic differences at multiple loci among 13 isolates derived from a range of human and animal infections. All isolates were classified as M. bovis by phenotypic analysis but could be subdivided into five distinct…	Department of Respiratory Medicine, National Heart and Lung Institute, Imperial College, London, United Kingdom	PM:11724883
	275	[Experimental findings on the role of hen eggs in the epidemiology of tuberculosis]	Romanenko VF;Diachenko AM;Kravchenko NA;Mikitin OO;	2001	DA - 20011019IS - 0032-9533 (Print)IS - 0032-9533 (Linking)LA - rusPT - Comparative StudyPT - Journal ArticleSB - IM	Animals;Chickens;Comparative Study;Eggs;epidemiology;Humans;isolation & purification;microbiology;Mycobacterium avium;Mycobacterium bovis;Mycobacterium tuberculosis;prevention & control;Risk Factors;Role;transmission;Tuberculosis;Tuberculosis,Avian;	40	41	Probl Tuberk		6			PM:11641958
	276	[Specific features of Mycobacteria isolated from patients and animals with tuberculosis and from environmental objects]	Efendieva IV;Nuratinov RA;Umarova PG;	2001	DA - 20011008IS - 0032-9533 (Print)IS - 0032-9533 (Linking)LA - rusPT - Comparative StudyPT - English AbstractPT - Journal ArticleSB - IM	Animal;Animal Feed;Animals;Cattle;Comparative Study;English Abstract;Environment;Female;Humans;isolation & purification;Manure;microbiology;Mycobacteria,Atypical;Mycobacterium;Mycobacterium bovis;Mycobacterium tuberculosis;Soil;Soil Microbiology;Sputum;Tuberculosis;Tuberculosis,Bovine;Water;Water Microbiology;	45	47	Probl Tuberk		5	Two hundred samples from environmental objects, such as soil, manure, water, feeds, et.), 129 isolates from tuberculosis patients' sputum, and 222 samples from tuberculin-responsive animals were studied. Mycobacteria of atypical forms were found to be widely distributed in the environment. The causative agents of bovine-type tuberculosis could be isolated from both tuberculin-responsive animals a…		PM:11588963
	277	Results of follow-up of human contacts of bovine tuberculosis in cattle during 1993-7 in North Staffordshire	Smith GE;Cawthorne D;Jarvis R;Synnott MB;Cooper R;Hampton C;Allen M;	2001 Aug	DA - 20010919IS - 0950-2688 (Print)IS - 0950-2688 (Linking)LA - engPT - Journal ArticleRN - 0 (BCG Vaccine)SB - IM	Adolescent;Adult;Aged;Animals;BCG Vaccine;Cattle;Child;Child,Preschool;Environmental Exposure;Great Britain;Health;Humans;Infection;microbiology;Middle Aged;Milk;Mycobacterium;Mycobacterium bovis;prevention & control;Retrospective Studies;transmission;Tuberculosis;Tuberculosis,Bovine;	87	89	Epidemiol Infect	127	1	The purpose of the study was to describe the results of follow up of human contacts of bovine tuberculosis. The bovine tuberculosis cases occurred on farms in North Staffordshire between 1993 and 1997. A total of 162 people were identified as having close contact with cattle diagnosed as having bovine tuberculosis, or who had drunk unpasteurized milk from a herd with bovine tuberculosis. A retros…	North Staffordshire Health Authority, Heron House, Stoke-on-Trent, UK	PM:11561979
	278	Helminths, human immunodeficiency virus and tuberculosis	Borkow G;Weisman Z;Leng Q;Stein M;Kalinkovich A;Wolday D;Bentwich Z;	2001	DA - 20010829IS - 0036-5548 (Print)IS - 0036-5548 (Linking)LA - engPT - Journal ArticleSB - IM	Affect;AIDS-Related Opportunistic Infections;Animals;Developing Countries;epidemiology;Helminthiasis;Helminths;Hiv;Humans;Immunity;Immunocompromised Host;immunology;Infection;Israel;microbiology;Mycobacterium;Mycobacterium tuberculosis;Parasite Egg Count;parasitology;Population;Role;statistics & numerical data;Th2 Cells;Tuberculosis;Universities;Vaccines;Viral Load;	568	571	Scand J Infect Dis	33	8	Helminth infections affect over a quarter of the world's population, especially in the developing countries. These long-lasting parasitic infections cause widespread immune activation and dysregulation, a dominant Th2 cytokine immune profile and an immune hyporesponsiveness state. Considering these profound immune changes and the similar geographic distributions of helminthic infections, HIV and …	R. Ben-Ari Institute of Clinical Immunology and AIDS Center, Kaplan Medical Center, Hebrew University Hadassah Medical School, Rehovot, Israel	PM:11525348
	279	Mycobacterium tuberculosis: here today, and here tomorrow	Russell DG;	2001 Aug	DA - 20010802IS - 1471-0072 (Print)IS - 1471-0072 (Linking)LA - engPT - Journal ArticlePT - ReviewRN - 0 (Antitubercular Agents)RN - 0 (BCG Vaccine)RN - 0 (Calmodulin)RN - 0 (Carrier Proteins)RN - 0 (Cation Transport Proteins)RN - 0 (Cations)RN - 0 (HLA-D Antigens)RN - 0 (Lipids)RN - 0 (Membrane Proteins)RN - 0 (natural resistance-associated macrophage protein 1)RN - 11096-37-0 (Transferrin)RN - …	Adult;Animals;Antigens;Antitubercular Agents;BCG Vaccine;Calmodulin;Carrier Proteins;Cation Transport Proteins;Cations;chemistry;Child;deficiency;Drug Design;drug therapy;Endosomes;enzymology;genetics;HLA-D Antigens;Humans;Hydrogen-Ion Concentration;immunology;Infection;Intracellular Membranes;Ion Transport;Isocitrate Lyase;Lipids;Lysosomes;Macrophages;Macrophages,Alveolar;Membrane Fusion;Membran…	569	577	Nat Rev Mol Cell Biol	2	8	Mycobacterium tuberculosis is a highly successful pathogen that parasitizes the macrophages of its host. Its success can be attributed directly to its ability to manipulate the phagosome that it resides in and to prevent the normal maturation of this organelle into an acidic, hydrolytic compartment. As the macrophage is key to clearing the infection, the interplay between the pathogen and its hos…	Microbiology and Immunology, 5173 Veterinary Medical Center, Cornell University, Ithaca, New York 14853, USA. dgr8@cornell.edu	PM:11483990
	280	Risk factors for positive mantoux tuberculin skin tests in children in San Diego, California: evidence for boosting and possible foodborne transmission	Besser RE;Pakiz B;Schulte JM;Alvarado S;Zell ER;Kenyon TA;Onorato IM;	2001 Aug	DA - 20010802IS - 1098-4275 (Electronic)IS - 0031-4005 (Linking)LA - engPT - Journal ArticlePT - Research Support, U.S. Gov't, P.H.SRN - 0 (BCG Vaccine)SB - AIMSB - IM	adverse effects;analysis;BCG Vaccine;California;Case-Control Studies;Cheese;Child;Child,Preschool;Communicable Disease Control;Contact Tracing;Dairy Products;diagnosis;Disease;Eating;epidemiology;False Positive Reactions;Health;Humans;Hypersensitivity,Delayed;immunology;Infection;isolation & purification;Medicine;methods;Mexico;microbiology;Milk;Mycobacterium;Mycobacterium bovis;Odds Ratio;Pediat…	305	310	Pediatrics	108	2	OBJECTIVES: Source case finding in San Diego, California, rarely detects the source for children with tuberculosis (TB) infection or disease. One third of all pediatric TB isolates in San Diego are Mycobacterium bovis, a strain associated with raw dairy products. This study was conducted to determine risk factors for TB infection in San Diego. DESIGN: Case-control study of children </=5 years old…	Department of Pediatrics, University of California, San Diego School of Medicine, San Diego, California, USA. rbesser@cdc.gov	PM:11483792
	281	Report from the 1st Comparative Workshop on the Pathology of Mycobacterial Infections		2001	DA - 20010720IS - 1472-9792 (Print)IS - 1472-9792 (Linking)LA - engPT - CongressesSB - IM	Animals;Carnivora;Cattle;Congresses;Deer;Guinea Pigs;Humans;Infection;methods;Mice;microbiology;Mycobacterium tuberculosis;Opossums;pathology;Rabbits;Specimen Handling;Tuberculosis;Tuberculosis,Bovine;Tuberculosis,Pulmonary;veterinary;	181	182	Tuberculosis (Edinb)	81	1-2			PM:11463241
	282	Molecular epidemiology of Mycobacterium bovis: exploiting molecular data	Skuce RA;Neill SD;	2001	DA - 20010720IS - 1472-9792 (Print)IS - 1472-9792 (Linking)LA - engPT - Journal ArticlePT - Research Support, Non-U.S. Gov'tPT - ReviewSB - IM	Animals;Antigenic Variation;Bacterial Typing Techniques;Cattle;classification;Contact Tracing;Disease;Disease Reservoirs;Efficacy;Environment;epidemiology;genetics;Humans;Laboratories;methods;Molecular Epidemiology;Mycobacterium;Mycobacterium bovis;Mycobacterium tuberculosis;New Zealand;Population;Research;Risk;Risk Factors;Role;transmission;Tuberculosis;Tuberculosis,Bovine;veterinary;Virulence;	169	175	Tuberculosis (Edinb)	81	1-2	'Molecular epidemiology' is defined as the integration of conventional epidemiological approaches with molecular techniques to track specific strains of pathogens in order to understand the distribution of disease in populations. It has become a very powerful tool in the study of Mycobacterium tuberculosis and human tuberculosis, where it has been exploited to provide 'added value' to conventiona…	Veterinary Sciences Division, Stormont, Belfast, BT4 3SD, UK. robin.skuce@dardni.gov.uk	PM:11463239
	283	Virulence factors of Mycobacterium bovis	Collins DM;	2001	DA - 20010720IS - 1472-9792 (Print)IS - 1472-9792 (Linking)LA - engPT - Journal ArticlePT - ReviewSB - IM	Alleles;Animal;Animals;Back;Disease;Genes;Genes,Bacterial;Genetic Testing;genetics;Humans;Macrophages;methods;microbiology;Mutation;Mycobacterium;Mycobacterium bovis;Mycobacterium tuberculosis;New Zealand;pathogenicity;Research;Strategies;Tuberculosis;Virulence;Virulence Factors;	97	102	Tuberculosis (Edinb)	81	1-2	Virulence factors of Mycobacterium bovis are the special properties that enable it to infect, survive, multiply and cause disease in an animal host. An understanding of these factors will lead to new strategies including an effective vaccine to control bovine tuberculosis. A few factors have already been identified and two broadly different approaches to discover other virulence factors are now b…	AgResearch, Wallaceville Animal Research Centre, Upper Hutt, New Zealand. deamond.collins@agresearch.co.nz	PM:11463229
	284	Mycobacterium bovis infection in human beings	Grange JM;	2001	DA - 20010720IS - 1472-9792 (Print)IS - 1472-9792 (Linking)LA - engPT - Journal ArticlePT - ReviewSB - IM	AIDS-Related Opportunistic Infections;Animals;Cattle;Disease;Health;Humans;Immunosuppression;Incidence;Infection;Light;London;microbiology;Mycobacterium;Mycobacterium bovis;pathogenicity;prevention & control;Risk;Rural Health;transmission;Tuberculosis;Universities;Virulence;Zoonoses;	71	77	Tuberculosis (Edinb)	81	1-2	The causative agent of bovine tuberculosis, Mycobacterium bovis, is also responsible for some cases of tuberculosis in human beings. Although recognized for over a century, this form of human tuberculosis has been a source of considerable misunderstanding and controversy. Questions still remain concerning the relative virulence of M. tuberculosis and M. bovis in human beings, the risk of human di…	Centre for Infectious Diseases and International Health, Royal Free and University College Medical School, London, UK. sophia@hagia.freeserve.co.uk	PM:11463226
	285	Multifocal extensive spinal tuberculosis (Pott's disease) involving cervical, thoracic and lumbar vertebrae	Turgut M;	2001 Apr	DA - 20010521IS - 0268-8697 (Print)IS - 0268-8697 (Linking)LA - engPT - Case ReportsPT - Journal ArticleRN - 0 (Antitubercular Agents)RN - 13292-46-1 (Rifampin)RN - 54-85-3 (Isoniazid)RN - 74-55-5 (Ethambutol)RN - 98-96-4 (Pyrazinamide)SB - IM	Abscess;Antitubercular Agents;Cervical Vertebrae;complications;diagnosis;Disease;Ethambutol;Female;Fever;Humans;instrumentation;Isoniazid;Laboratories;Lumbar Vertebrae;Medicine;microbiology;Middle Aged;Neurosurgery;Pyrazinamide;Quadriplegia;radiography;Rifampin;Spine;therapeutic use;therapy;Thoracic Vertebrae;Tomography,X-Ray Computed;Treatment Outcome;Tuberculosis;Tuberculosis,Spinal;Turkey;Univ…	142	146	Br J Neurosurg	15	2	An unusual case is reported of a 53-year-old woman presenting with spinal tuberculosis involving cervical, thoracic and lumbar vertebrae. The patient originally presented with progressive quadriparesis, fever, night sweats and weight loss. Imaging studies demonstrated vertebral body destruction with and without paraspinal and/or intraspinal abscess in cervical, thoracic and lumbar regions. The la…	Department of Neurosurgery, Adnan Menderes University Faculty of Medicine, Aydin, Turkey	PM:11360379
	286	Spinal tuberculosis (Pott's disease): its clinical presentation, surgical management, and outcome. A survey study on 694 patients	Turgut M;	2001 Mar	DA - 20010507IS - 0344-5607 (Print)IS - 0344-5607 (Linking)LA - engPT - Journal ArticlePT - ReviewRN - 0 (Antitubercular Agents)SB - IM	administration & dosage;Adult;Antitubercular Agents;Combined Modality Therapy;Cross-Sectional Studies;Decompression,Surgical;diagnosis;Disease;epidemiology;Female;Humans;Infection;Leg;Male;Medicine;Neurosurgery;Pain;Paraplegia;Retrospective Studies;Spinal Cord;Spinal Cord Compression;Spine;surgery;therapy;Tuberculosis;Tuberculosis,Spinal;Turkey;Universities;	8	13	Neurosurg Rev	24	1	Tuberculosis (TB) of the spine (Pott's disease) is both the most common and most dangerous form of TB infection. Delay in establishing diagnosis and management cause spinal cord compression and spinal deformity. This study investigated the data on all cases of Pott's disease reported in Turkey from 1985 to 1996. A total of 694 cases were included. Out of the patients evaluated, 19% were reported …	Department of Neurosurgery, Adnan Menderes University School of Medicine, Aydin, Turkey	PM:11339471
	287	[Relations between epidemiology and epizootiology of tuberculosis (comments on the article by V.A. Krasnov and G.S. Murashkina, published in 'Problemy tuberkuleza', 1998, No.5, pp. 8-11)]	Kibrik BS;Mel'nikov VP;Solov'ev EO;	2001	DA - 20010507IS - 0032-9533 (Print)IS - 0032-9533 (Linking)LA - rusPT - Journal ArticleSB - IM	Animals;Cattle;Child;Child,Preschool;diagnosis;epidemiology;Humans;Infant;Infant,Newborn;prevention & control;Risk Factors;Rural Population;Tuberculin Test;Tuberculosis;Tuberculosis,Bovine;	60	61	Probl Tuberk		1			PM:11337790
	288	Historical declines in tuberculosis: nature, nurture and the biosocial model	Grange JM;Gandy M;Farmer P;Zumla A;	2001 Mar	DA - 20010430IS - 1027-3719 (Print)IS - 1027-3719 (Linking)LA - engPT - Historical ArticlePT - Journal ArticleSB - IM	Affect;Animals;Cattle;Developed Countries;Disease;Environmental Exposure;epidemiology;Europe;Great Britain;Health;history;History,19th Century;History,20th Century;Humans;Incidence;London;Mycobacterium;Mycobacterium bovis;Prevalence;Public Health;Selection,Genetic;Social Change;Socioeconomic Factors;Tuberculosis;Tuberculosis,Bovine;Universities;	208	212	Int J Tuberc Lung Dis	5	3	The large declines in the incidence of tuberculosis over time in the industrially developed nations have usually been attributed to natural selection or to socio-economic improvements. Both explanations are beset with problems, as there is little firm evidence for the occurrence of natural selection of resistance to tuberculosis to any significant extent, and doubts have been expressed as to whet…	Centre for Infectious Diseases and International Health, Royal Free University College Medical School, London, UK	PM:11326817
	289	Symmetrically distributed orange eruption on the ears: a case of lupus vulgaris	Campanelli CD;Santoro AF;Webster CG;Lee JB;	2001 Apr	DA - 20010427IS - 0011-4162 (Print)IS - 0011-4162 (Linking)LA - engPT - Case ReportsPT - Journal ArticleSB - IM	Aged;Delaware;diagnosis;Ear;Ear Diseases;Ear,External;Humans;Immunity;Incidence;Lupus Vulgaris;Male;Morbidity;pathology;Prevalence;Skin;Tuberculosis;United States;Universities;	311	314	Cutis	67	4	Although the incidence and morbidity of tuberculosis (TB) have declined in the latter half of the last decade in the United States, the number of cases of TB (especially cutaneous TB) among those born outside of the United States has increased. This discrepancy can be explained, in part, by the fact that cutaneous TB can have a long latency period in those individuals with a high degree of immuni…	Jefferson Medical College, Thomas Jefferson University, Wilmington, Delaware, USA	PM:11324393
	290	Epidemiology of selected mycobacteria that infect humans and other animals	Ashford DA;Whitney E;Raghunathan P;Cosivi O;	2001 Apr	DA - 20010405IS - 0253-1933 (Print)IS - 0253-1933 (Linking)LA - engPT - Journal ArticlePT - ReviewSB - IM	Animal;Animals;diagnosis;Diagnostic;Disease;epidemiology;Georgia;Humans;Incidence;Infection;Meningitis;Mycobacterium;Mycobacterium avium Complex;Mycobacterium bovis;Mycobacterium Infections;Mycobacterium leprae;Mycobacterium ulcerans;Paper;Prevalence;Public Health;Role;transmission;Tuberculosis;veterinary;Zoonoses;	325	337	Rev Sci Tech	20	1	This paper provides a summary of salient clinical and epidemiological features of selected mycobacterial diseases that are common to humans and other animals. Clinical and diagnostic issues are discussed and related to estimates of the incidence and prevalence of these diseases among humans. Source of infection, route of transmission and control measures are also presented. The mycobacteria discu…	Meningitis and Special Pathogens Branch, Division of Bacterial and Mycotic Diseases, National Center for Infectious Diseases, Centers for Disease Control, MS-C09, 1600 Clifton Road, Atlanta, Georgia 30333, USA	PM:11288519
	291	[Suboccipital tuberculosis: a case report]	Ibahioin K;it Ben AA;Choukri M;Sami A;Achouri M;Ouboukhlik A;El KA;El AA;	2001 Feb	DA - 20010403IS - 0028-3770 (Print)IS - 0028-3770 (Linking)LA - frePT - Case ReportsPT - English AbstractPT - Journal ArticleRN - 0 (Antitubercular Agents)SB - IM	Adult;Antitubercular Agents;CHU;complications;diagnosis;Disease;Early Diagnosis;English Abstract;etiology;Female;Head;Humans;Magnetic Resonance Imaging;Nervous System Diseases;Occipital Bone;pathology;Prognosis;Risk;therapeutic use;therapy;Tomography,X-Ray Computed;Tuberculosis;Tuberculosis,Spinal;X-Rays;	66	68	Neurochirurgie	47	1	Suboccipital tuberculosis is an uncommon localization of Pott's disease. The gravity results from the neurological and life threatening risk. We report a case of suboccipital tuberculosis in a 22-year woman who survived. She was given an anti-tuberculosis antibiotic regimen due to pulmonary and pericardal involvement. The patient interrupted her treatment after four months and was admitted six mo…	Service de Neurochirurgie, CHU Ibn Rochd, 50, avenue Medecin-General-Brown, Quartier des Hopitaux, Casablanca, Maroc	PM:11283459
	292	A combination of two genetic markers is sufficient for restriction fragment length polymorphism typing of Mycobacterium tuberculosis complex in areas with a high incidence of tuberculosis	Rasolofo-Razanamparany V;Ramarokoto H;Auregan G;Gicquel B;Chanteau S;	2001 Apr	DA - 20010403IS - 0095-1137 (Print)IS - 0095-1137 (Linking)LA - engPT - Journal ArticlePT - Research Support, Non-U.S. Gov'tRN - 0 (DNA Transposable Elements)RN - 0 (Genetic Markers)SB - IM	1994;Adolescent;Adult;Aged;Bacterial Typing Techniques;Child;classification;Dna;DNA Transposable Elements;epidemiology;Female;Genetic Markers;genetics;Humans;Incidence;Madagascar;Male;microbiology;Middle Aged;Mycobacterium;Mycobacterium bovis;Mycobacterium tuberculosis;Polymorphism,Restriction Fragment Length;Prevalence;Repetitive Sequences,Nucleic Acid;Research;Sex;transmission;Tuberculosis;Tube…	1530	1535	J Clin Microbiol	39	4	The incidence of tuberculosis (TB) in Madagascar is 150 cases per 100,000 people. Because of this endemicity, we studied the genetic diversity of Mycobacterium tuberculosis strains isolated in four big cities in 1994 to 1995 with the aim of monitoring TB transmission. Isolates from 316 cases of pulmonary TB (PTM(+)) were typed by Southern hybridization with genetic markers IS6110 and DR. Of the 3…	Unite Tuberculose-Peste, Institut Pasteur, 101 Antananarivo, Madagascar. vrasolof@pasteur.mg	PM:11283082
	293	Childhood cutaneous tuberculosis: a study over 25 years from northern India	Kumar B;Rai R;Kaur I;Sahoo B;Muralidhar S;Radotra BD;	2001 Jan	DA - 20010330IS - 0011-9059 (Print)IS - 0011-9059 (Linking)LA - engPT - Journal ArticleSB - IM	Abdomen;Adolescent;Adult;Bone Diseases;Child;Child,Preschool;complications;Dermatology;Disease;education;epidemiology;Evaluation;Face;Female;Humans;India;Infant;Lung;Lung Diseases;Lupus Vulgaris;Male;methods;Neck;Outpatients;pathology;Research;Skin;Tuberculosis;Tuberculosis,Cutaneous;Vaccination;	26	32	Int J Dermatol	40	1	AIMS: We undertook this study to analyse the pattern of childhood cutaneous tuberculosis prevailing in northern India over the past 25 years and to highlight differences from and similarities to adult tuberculosis. MATERIALS AND METHODS: Clinical records of children with cutaneous tuberculosis who attended the Nehru Hospital attached to the Postgraduate Institute of Medical Education and Research…	Department of Dermatology, Venereology & Leprology, Postgraduate Institute of Medical Education and Research, Chandigarh, India. kumarbhushan@hotmail.com	PM:11277949
	294	Isolation of Mycobacterium bovis from human cases of cervical adenitis in Tanzania: a cause for concern?	Kazwala RR;Daborn CJ;Sharp JM;Kambarage DM;Jiwa SF;Mbembati NA;	2001 Jan	DA - 20010323IS - 1027-3719 (Print)IS - 1027-3719 (Linking)LA - engPT - Journal ArticlePT - Research Support, Non-U.S. Gov'tSB - IM	Agriculture;Animals;Cattle;Chi-Square Distribution;epidemiology;Female;Glycerol;Health;Humans;isolation & purification;Lymphadenitis;Male;Medicine;methods;microbiology;Mycobacterium;Mycobacterium bovis;Mycobacterium tuberculosis;Public Health;Research;Rural Population;Tanzania;Tuberculosis;Tuberculosis,Bovine;Universities;veterinary;Veterinary Medicine;	87	91	Int J Tuberc Lung Dis	5	1	SETTING: Pastoralist communities in the Northern and Southern zones of Tanzania. DESIGN: Observational study. OBJECTIVES: To determine the involvement of Mycobacterium bovis in tuberculosis cases presenting at tuberculosis (TB) clinics in rural areas in these zones. METHODS: A total of 149 tuberculosis cases identified on the bases of clinical manifestation were sampled. Appropriate specimens wer…	Department of Veterinary Medicine and Public Health, Sokoine University of Agriculture, Morogoro, Tanzania. kazwala@sua.ac.tz	PM:11263522
	295	...as BVA calls for action now		2001 Jan 27	DA - 20010305IS - 0042-4900 (Print)IS - 0042-4900 (Linking)LA - engPT - NewsRN - 0 (Veterinary Drugs)SB - IM	Animal Husbandry;Animals;Cattle;economics;England;epidemiology;Humans;Legislation,Veterinary;standards;Travel;Tuberculosis,Bovine;veterinary;Veterinary Drugs;Veterinary Medicine;	95	96	Vet Rec	148	4			PM:11232939
	296	Cervical tuberculous lymphadenopathy: changing clinical pattern and concepts in management	Jha BC;Dass A;Nagarkar NM;Gupta R;Singhal S;	2001 Mar	DA - 20010306IS - 0032-5473 (Print)IS - 0032-5473 (Linking)LA - engPT - Journal ArticleRN - 0 (Antibiotics, Antitubercular)SB - IM	Abscess;Adolescent;Adult;Antibiotics,Antitubercular;Biopsy;Biopsy,Needle;Child;Child,Preschool;cytology;diagnosis;Disease;drug therapy;Drug Therapy,Combination;Ear;Efficacy;Female;Health;Humans;India;Infant;Lung;Lymph;Lymph Nodes;Lymphadenitis;Male;methods;Middle Aged;Nose;radiography;Recurrence;Retrospective Studies;Role;surgery;therapeutic use;Tuberculin Test;Tuberculosis;Tuberculosis,Lymph Nod…	185	187	Postgrad Med J	77	905	Tuberculosis is one of the biggest health challenges the world is facing. In this study the clinical pattern of patients with cervical lymphadenitis, who presented to the ear, nose, and throat outpatient department of the Government Medical College Hospital, Chandigarh, India between June 1997 and May 1998 is recorded. Tuberculosis accounted for 60 out of 94 cases of cervical lymph node enlargeme…	Government Medical College Hospital, Chandigarh, India	PM:11222827
	297	[Cutaneous tuberculosis yesterday and today]	Garcia PA;	2000	DA - 20010207IS - 0034-0634 (Print)IS - 0034-0634 (Linking)LA - spaPT - AddressesPT - English AbstractPT - Historical ArticleSB - IM	classification;Communicable Diseases,Emerging;Culture;Dna;Eating;English Abstract;etiology;Europe;Hand;history;History,20th Century;Humans;Incidence;Infection;Milk;pathology;Polymerase Chain Reaction;Tuberculosis;Tuberculosis,Cutaneous;	227	239	An R Acad Nac Med (Madr)	117	2	Cutaneous tuberculosis were very frequent in Europe until the middle of the 20th. Century in which their incidence decreased drastically as a consequence of the specific treatments. On the other hand, the M. bovis caused infections which were previously very common have also been disappearing due to control of milk and the livestock produced for eating purposes. Cutaneous tuberculosis have classi…		PM:11209543
	298	Control of latent Mycobacterium tuberculosis infection is dependent on CD8 T cells	van Pinxteren LA;Cassidy JP;Smedegaard BH;Agger EM;Andersen P;	2000 Dec	DA - 20010125IS - 0014-2980 (Print)IS - 0014-2980 (Linking)LA - engPT - Journal ArticlePT - Research Support, Non-U.S. Gov'tRN - 0 (Bacterial Vaccines)RN - 0 (Cytokines)RN - 82115-62-6 (Interferon-gamma)SB - IM	Acute Disease;Animals;Antigens;Bacterial Vaccines;CD4-Positive T-Lymphocytes;CD8-Positive T-Lymphocytes;Cytokines;Denmark;Disease;Female;immunology;Infection;Interferon-gamma;Lung;Lymphocyte Depletion;Mice;Mice,Inbred C57BL;Mycobacterium;Mycobacterium tuberculosis;physiology;Population;Research;Serum;Spleen;Tuberculosis;Vaccines;	3689	3698	Eur J Immunol	30	12	It is estimated that one-third of the world's population is infected with Mycobacterium tuberculosis, but that only 10% of infected people break down with the disease. In the remaining 90% the infection remains clinically latent. In the present study, the immune mechanisms controlling the latent phase of tuberculosis infection were evaluated in a mouse model of latency and reactivation. Mice aero…	Department of TB Immunology, Statens Serum Institute, Copenhagen S, Denmark	PM:11169412
	299	TB of the spine: Pott's disease	Huelskamp L;Anderson S;Bernhardt M;	2000 Jul	DA - 20010110IS - 0744-6020 (Print)IS - 0744-6020 (Linking)LA - engPT - Case ReportsPT - Journal ArticlePT - ReviewSB - N	Adult;Case Studies;Diagnostic;Disease;Female;Humans;Lung;methods;Nurses;nursing;Orthopedic Nursing;Prevalence;radionuclide imaging;Role;Spine;Travel;Tuberculosis;Tuberculosis,Spinal;	31	35	Orthop Nurs	19	4	Tuberculosis (TB) has been around since the beginning of time but for the past decade has experienced an increasing prevalence. TB starts in the lungs but can travel to any organ or structure of the body. The vertebrae are the most often afflicted sites of extra-pulmonary lesions. Pott's disease is the name given to TB of the spine. There are interventions that can enable a person with Pott's dis…	Kansas City Bone & Joint Clinic, Kansas City, Missouri, USA	PM:11153319
	300	Enumeration of T cells specific for RD1-encoded antigens suggests a high prevalence of latent Mycobacterium tuberculosis infection in healthy urban Indians	Lalvani A;Nagvenkar P;Udwadia Z;Pathan AA;Wilkinson KA;Shastri JS;Ewer K;Hill AV;Mehta A;Rodrigues C;	2001 Feb 1	DA - 20010126IS - 0022-1899 (Print)IS - 0022-1899 (Linking)LA - engPT - Journal ArticlePT - Research Support, Non-U.S. Gov'tRN - 0 (Antigens, Bacterial)RN - 0 (Bacterial Proteins)RN - 0 (CFP-10 protein, Mycobacterium tuberculosis)RN - 0 (ESAT-6 protein, Mycobacterium tuberculosis)RN - 82115-62-6 (Interferon-gamma)SB - AIMSB - IM	Adolescent;Adult;Aged;Antigens;Antigens,Bacterial;Bacterial Proteins;biosynthesis;Clinical Medicine;complications;diagnosis;epidemiology;Epitope Mapping;Female;HIV Infections;Humans;immunology;India;Infection;Interferon-gamma;Knowledge;Male;Medicine;microbiology;Middle Aged;Mycobacterium;Mycobacterium tuberculosis;Peptides;Prevalence;Proteins;Research;Skin;T-Lymphocytes;Tuberculin;Tuberculosis;Un…	469	477	J Infect Dis	183	3	Knowledge of the prevalence of latent Mycobacterium tuberculosis infection is crucial for effective tuberculosis control, but tuberculin skin test surveys have major limitations, including poor specificity because of the broad antigenic cross-reactivity of tuberculin. The M. tuberculosis RD1 genomic segment encodes proteins, such as early secretory antigenic target (ESAT)-6, that are absent from …	Nuffield Department of Clinical Medicine, University of Oxford, John Radcliffe Hospital, Oxford, United Kingdom. ajit.lalvani@ndm.ox.ac.uk	PM:11133379
	301	High rate of tuberculosis reinfection during a nosocomial outbreak of multidrug-resistant tuberculosis caused by Mycobacterium bovis strain B	Rivero A;Marquez M;Santos J;Pinedo A;Sanchez MA;Esteve A;Samper S;Martin C;	2001 Jan	DA - 20010129IS - 1058-4838 (Print)IS - 1058-4838 (Linking)LA - engPT - Journal ArticlePT - Research Support, Non-U.S. Gov'tRN - 0 (Antitubercular Agents)RN - EC 2.4.2.- (Pentosyltransferases)RN - EC 2.4.2.- (arabinosyltransferase)SB - IM	Adult;AIDS-Related Opportunistic Infections;Antitubercular Agents;classification;Cross Infection;Disease;Disease Outbreaks;drug effects;Drug Resistance,Multiple;epidemiology;etiology;Female;genetics;growth & development;Humans;Male;methods;microbiology;Middle Aged;Mycobacterium;Mycobacterium bovis;Pentosyltransferases;pharmacology;prevention & control;Recurrence;Research;Spain;Tuberculosis;Tuberc…	159	161	Clin Infect Dis	32	1	We present a study of a nosocomial outbreak of multidrug-resistant tuberculosis caused by Mycobacterium bovis in 31 patients, 30 of whom were infected with human immunodeficiency virus; all 31 died of progressive tuberculosis. All M. bovis strains had identical spoligotyping patterns and showed resistance to 12 antituberculosis drugs. Reinfection was suggested in 11 cases and confirmed in 4 by mo…	Department of Infectious Diseases, Reina Sofia University Hospital of Cordoba, Cordoba, Spain. megasevilla@interbook.net	PM:11112675
	302	[Temporal evolution of tuberculosis and human immunodeficiency virus infection in a population cared for in a hospital in Malaga]	Clavijo E;Sanchez MA;Anguita A;Viciana I;Garcia A;Guerrero JM;Pinedo A;	2000 Aug	DA - 20001218IS - 0213-005X (Print)IS - 0213-005X (Linking)LA - spaPT - English AbstractPT - Journal ArticleSB - IM	1994;Adult;Age Distribution;Aging;AIDS-Related Opportunistic Infections;Antibodies;diagnosis;Disease;Dna;English Abstract;epidemiology;Evolution;Female;Hiv;HIV Antibodies;Hiv-1;Hospitals,University;Humans;Incidence;Infection;Laboratories;Male;microbiology;Middle Aged;Mycobacterium;Mycobacterium tuberculosis;Population;Sex Distribution;Spain;statistics & numerical data;Tuberculosis;Tuberculosis,Pu…	310	313	Enferm Infecc Microbiol Clin	18	7	BACKGROUND: We have studied the incidence of tuberculosis++ disease, HIV infection and their association during a period of 6 years using samples analysed in a third level hospital laboratory. MATERIAL AND METHOD: 21,242 samples for mycobacteria and 63,425 for HIV antibodies were analysed between 1993 and 1998. The protocol used for mycobacteria consisted of Lowenstein-Jensen, hemoculture, bioche…	Servicio de Microbiologia, Hospital Clinico Universitario Virgen de la Victoria, Malaga	PM:11109721
	303	Emerging and reemerging pathogens	Gomez-Lus R;Clavel A;Castillo J;Seral C;Rubio C;	2000 Nov	DA - 20001206IS - 0924-8579 (Print)IS - 0924-8579 (Linking)LA - engPT - Journal ArticlePT - Research Support, Non-U.S. Gov'tRN - 0 (Anti-Bacterial Agents)RN - 0 (Macrolides)SB - IM	AIDS-Related Opportunistic Infections;Anti-Bacterial Agents;Biology;Central Nervous System Protozoal Infections;Cryptosporidiosis;Disease;drug effects;Drug Resistance,Microbial;Endemic Diseases;epidemiology;Humans;Infection;Legionella;Legionella pneumophila;Macrolides;Malaria;Meningoencephalitis;microbiology;Mycobacterium;Mycobacterium bovis;Parasitic Diseases;parasitology;pharmacology;Research;R…	335	339	Int J Antimicrob Agents	16	3	From 1973 to 1995, 29 new and reemerging pathogenic microbes were recognized. However, in discussions about emerging infectious diseases, the focus is often on the clinical effects of the host-parasite relationship, rather than the examination of the biology of the pathogen. Many of what we refer to as emerging diseases are characterized better as 'diseases of human progress'. Thus, the aerosoliz…	Department of Microbiology, F. de Medicina, University Hospital Lozano Blesa, Universidad de Zaragoza, Domingo Miral s/n, 50009, Zaragoza, Spain. gomezlus@posta.unizar.es	PM:11091058
	304	Joint tuberculosis caused by Mycobacterium bovis in an immunocompetent patient	Gobels K;Teichmann D;Grobusch MP;Heinz M;Buchholz P;Suttorp N;	2000 Sep	DA - 20010126IS - 0934-9723 (Print)IS - 0934-9723 (Linking)LA - engPT - Case ReportsPT - Journal ArticleSB - IM	Berlin;classification;diagnosis;Disease;Germany;Humans;Immunocompetence;isolation & purification;Knee Joint;Male;microbiology;Middle Aged;Mycobacterium;Mycobacterium bovis;pathology;Tuberculosis;Tuberculosis,Osteoarticular;Universities;	726	728	Eur J Clin Microbiol Infect Dis	19	9		Infectious Diseases Medical Clinic, Humboldt University Berlin, Germany. klaus.goebels@charite.de	PM:11057512
	305	The bovine tubercle bacillus	Collins CH;	2000	DA - 20001109IS - 0967-4845 (Print)IS - 0967-4845 (Linking)LA - engPT - Journal ArticlePT - ReviewSB - IM	Animals;Cattle;Disease Reservoirs;epidemiology;history;Humans;Incidence;Mycobacterium;Mycobacterium bovis;transmission;Tuberculosis;Tuberculosis,Bovine;veterinary;Zoonoses;	234	240	Br J Biomed Sci	57	3	The bovine tubercle bacillus has always been eclipsed by the much higher incidence and the social and economic importance of its human cousin, as well as by the clinical unimportance of differentiating between the two. Nevertheless, in view of the resurgence of tuberculosis generally, the increase in the number of immunosuppressed individuals (i.e. the AIDS epidemic) and the 'great badger debate'…		PM:11050777
	306	Tuberculosis--historical landmarks	Das RK;	2000 Mar	DA - 20001108IS - 0019-5847 (Print)IS - 0019-5847 (Linking)LA - engPT - Historical ArticlePT - Journal ArticleSB - IM	Disease;history;History,15th Century;History,16th Century;History,17th Century;History,18th Century;History,Ancient;History,Medieval;Humans;India;Streptomycin;Tuberculosis;Vaccination;	112	114	J Indian Med Assoc	98	3	Tuberculosis (TB) since time immemorial has inflicted most miseries in mankind. In ancient times TB was called by many names but the modern one comes from the word 'tubercle'. TB as Pott's disease was widely prevalent among Egyptians in 3700-1000 BC. Hippocrates (460-377 BC) recognised symptomatology of TB. The name tuberculosis was first used by Lanneac and Bayle in early 19th century. Robert Ko…		PM:11016165
	307	[Atypical mycobacterial cervical lymphadenitis in children]	Klin B;Boldur I;Sandbank J;Schpirer Z;Vinograd I;	1999 Dec 15	DA - 20001004IS - 0017-7768 (Print)IS - 0017-7768 (Linking)LA - hebPT - English AbstractPT - Journal ArticleSB - IM	Adolescent;Age Distribution;Child;Child,Preschool;complications;diagnosis;Diagnostic;Disease;English Abstract;Female;Greece;Humans;Incidence;Infant;Lymphadenitis;Male;Mycobacterium;Mycobacterium Infections;Neck;Recurrence;Retrospective Studies;surgery;therapy;Tuberculosis,Lymph Node;	612	4, 679	Harefuah	137	12	Scrofula (mycobacterial cervical lymphadenitis) has been well-known for thousands of years. Atypical mycobacteria were first categorized by Timpe and Runyon in 1954. Treatment has varied over the centuries, from exclusion therapy in ancient Greece, through digitalis, iodide, chemotherapy, and surgical excision. The varied differential diagnosis and consequent diagnostic and therapeutic challenges…	Dept. of Pediatric Surgery, Assaf Harofeh Medical Center, Zerifin	PM:10959386
	308	Primary tuberculous chancre caused by Mycobacterium bovis after goring with a bull's horn	Ara M;Seral C;Baselga C;Navarro M;del Pilar GM;Carapeto FJ;	2000 Sep	DA - 20000921IS - 0190-9622 (Print)IS - 0190-9622 (Linking)LA - engPT - Case ReportsPT - Journal ArticleSB - IM	Adolescent;Arm;Biopsy;complications;Culture;Dermatology;etiology;Hand;Hand Injuries;Humans;isolation & purification;Lymph;Male;microbiology;Mycobacterium;Mycobacterium bovis;pathology;Pediatrics;Spain;Tuberculin;Tuberculin Test;Tuberculosis,Cutaneous;Wounds,Penetrating;	535	537	J Am Acad Dermatol	43	3	A 14-year-old boy was gored by a bull during festival celebrations. The horn of the bull caused a wound on his left hand and after 3 months it was a accompanied by an ulcerated nodule on the left upper arm and an axillary adenopathy. The tuberculin test was positive and a culture of the aspiration biopsy specimen of the axillary lymph node yielded Mycombacterium bovis	Departments of Dermatology, Microbiology, and Pediatrics, Hospital Clinico Universitario, Zaragoza, Spain. derh@hcu0lblesa.es	PM:10954670
	309	Descriptive study of human and bovine tuberculosis in Queretaro, Mexico	Milian F;Sanchez LM;Toledo P;Ramirez C;Santillan MA;	2000 Jan	DA - 20000929IS - 0187-4640 (Print)IS - 0187-4640 (Linking)LA - engPT - Journal ArticleRN - 0 (Borates)RN - 0 (Culture Media)RN - 0 (Solutions)RN - 1330-43-4 (sodium borate)SB - IMSB - X	Abattoirs;Acquired Immunodeficiency Syndrome;Adolescent;Adult;Affect;Aged;Animal;Animals;Borates;Cattle;Child;Child,Preschool;Comorbidity;Culture;Culture Media;Diabetes Mellitus;diagnosis;drug effects;epidemiology;Family;Female;Housing;Humans;Hygiene;Incidence;isolation & purification;Lymph;Male;methods;Mexico;microbiology;Middle Aged;Mycobacterium bovis;Mycobacterium tuberculosis;pharmacology;Pr…	13	19	Rev Latinoam Microbiol	42	1	A 5-year retrospective study (1992-1996) to look at the situation of human tuberculosis was conducted in Queretaro, Mexico. Also, a 6-month study to determine the frequency of gross lesions in dairy cattle at slaughter, and a short experiment to evaluate the effect of sodium borate in the survival of M. bovis in lesions were carried out. The number of cases were 114 in 1992, 211 in 1995, and 174 …	Instituto Nacional de Investigaciones Forestales, Agricolas y Pecuarias, CENID-Fisiologia, Qro., Mexico. milian1@sunserver.uaq.mx	PM:10948824
	310	Pott's disease of the lower cervical spine in a diabetic patient	Tirri R;Vitiello R;Di MG;	2000 Jun	DA - 20000908IS - 1122-0643 (Print)IS - 1122-0643 (Linking)LA - engPT - Case ReportsPT - Journal ArticleSB - IM	Abscess;Cervical Vertebrae;complications;Diabetes Complications;Diabetes Mellitus;diagnosis;Disease;Early Diagnosis;Female;Health;history;Humans;Italy;Medicine;Middle Aged;Retropharyngeal Abscess;Risk;Spine;Tuberculosis;Tuberculosis,Spinal;Universities;	205	207	Monaldi Arch Chest Dis	55	3	Over the last few years, tuberculosis has steadily been returning to the worlds attention as a major health threat. The spinal localization of tuberculosis (Pott's Disease) represents around 1% of the case histories, in 3-5% of which there is cervical involvement. Diabetes mellitus increases the risk of infectious disease and predisposes to tuberculosis. Here, a rare case is presented of Pott's d…	Second University of Naples, Dept of Clinical and Experimental Medicine F. Magrassi, Italy	PM:10948666
	311	[Fifty years of research on tuberculosis. Lessons I have learnt during 50 years and topics to be investigated in the future]	Shimao T;	2000 Jul	DA - 20001019IS - 0022-9776 (Print)IS - 0022-9776 (Linking)LA - jpnPT - English AbstractPT - LecturesSB - IM	Adult;Animals;Disease;English Abstract;epidemiology;Female;Health;Health Care Costs;Hospitalization;Humans;Infection;International Cooperation;Japan;Male;Meningitis;mortality;Population;Prevalence;prevention & control;psychology;Research;Risk;Time Factors;Tokyo;Tuberculin;Tuberculosis;Vaccination;War;	483	491	Kekkaku	75	7	I have engaged in the research on tuberculosis for 50 years, and lessons I have learnt during this period could be summarized in the following ten topics. First is great research achievements by our predecessors on the establishment of so-called primary infection theory on the pathogenesis of TB, planning of TB control principles based on the theory and development of new technologies used for TB…	Japan Anti-Tuberculosis Association, Tokyo, Japan	PM:10944893
	312	['Bovine endocarditis!']	Sailler L;Partensky J;Marchou B;Massip P;	2000 Jun	DA - 20001010IS - 0248-8663 (Print)IS - 0248-8663 (Linking)LA - frePT - Case ReportsPT - Journal ArticleSB - IM	Aged;Animals;Cattle;CHU;complications;diagnosis;Diagnosis,Differential;Endocarditis,Bacterial;etiology;Humans;isolation & purification;Male;microbiology;Mycobacterium bovis;Radiography,Thoracic;transmission;Tuberculosis,Bovine;Tuberculosis,Pulmonary;	322s	325s	Rev Med Interne	21 Suppl 3			Service de medecine interne, CHU Rangueil-Larrey, Toulouse	PM:10916844
	313	Prevalence of tuberculosis in cattle in the Dangme-West district of Ghana, public health implications	Bonsu OA;Laing E;Akanmori BD;	2000 Jul 21	DA - 20000908IS - 0001-706X (Print)IS - 0001-706X (Linking)LA - engPT - Journal ArticleSB - IM	Age Factors;Animals;Awareness;Cattle;Cattle Diseases;Dairy Products;Developing Countries;Disease;epidemiology;Female;Ghana;Health;Humans;Infection;Knowledge;Male;microbiology;Milk;Mycobacterium;Mycobacterium bovis;Occupational Health;pathology;Prevalence;Public Health;Questionnaires;Risk;Sex;Sex Factors;transmission;Tuberculin;Tuberculin Test;Tuberculosis;veterinary;	9	14	Acta Trop	76	1	Bovine tuberculosis due to Mycobacterium bovis is a major cause of human gastrointestinal tuberculosis in developing countries where bovine milk is often not pasteurised before use. Little information is available on the prevalence of the disease in African cattle and its zoonotic impact. The Ghanaian Government, through its peri-urban dairy cattle development project, is promoting the use of mil…	Veterinary Services Department, Accra, Ghana	PM:10913759
	314	Lupus vulgaris on the buttock: report of two cases	Bilen N;Apaydin R;Harova G;Bayramgurler D;Paksoy N;	2000 Jan	DA - 20001103IS - 0926-9959 (Print)IS - 0926-9959 (Linking)LA - engPT - Case ReportsPT - LetterSB - IM	Adult;Buttocks;Female;Humans;Lupus Vulgaris;Male;Middle Aged;pathology;	66	67	J Eur Acad Dermatol Venereol	14	1			PM:10877257
	315	Review of myelograms in evaluation of spinal lesions prior to advent of computed tomography (CT) scan in Ghana	Jumah KB;Puplampu B;	1999 Jan	DA - 20000810IS - 0189-160X (Print)IS - 0189-160X (Linking)LA - engPT - Journal ArticleSB - IM	Adolescent;Adult;Age Distribution;Aged;Arachnoiditis;Child;Child,Preschool;Disease;Evaluation;Female;Ghana;Hospitals;Humans;Infant;Male;Middle Aged;Myelography;radiography;Radiology;Retrospective Studies;Sex Distribution;Spinal Diseases;Spinal Stenosis;Teaching;Tomography;Tomography,X-Ray Computed;	29	32	West Afr J Med	18	1	We retrospectively reviewed myelographic appearances of 2005 patients in ten years prior to advent of computed tomography (CT) scan in three major hospitals in Ghana. 877 (43.75%) were normal and 1128 (56.25%) were pathological. The lesions detected were spondylosis 321 (28.22%), disc herniation 272 (24.37%) trauma 172 (15.25%), Pott's disease 133 (11.79%), spinal tumours 101 (8.96%); Arachnoidit…	Department of Radiology, Korle Bu Teaching Hospital, Accra, Ghana	PM:10876729
	316	[Dynamics of major constituents of tuberculosis morbidity in the population of Novosibirsk region]	Efimov VM;Galaktionov I;Kurunov I;Reviakina OV;	2000	DA - 20000719IS - 0032-9533 (Print)IS - 0032-9533 (Linking)LA - rusPT - English AbstractPT - Journal ArticlePT - ReviewSB - IM	Animals;Cattle;English Abstract;epidemiology;Humans;methods;microbiology;Morbidity;Population;Population Surveillance;Siberia;trends;Tuberculosis;Tuberculosis,Bovine;	6	8	Probl Tuberk		2	After processing the dynamic series of tuberculosis morbidity in the population of the Novosibirsk region by the smooth component methods, two major constituents were defined in morbidity dynamics. In total, they make up about half the total variability of tuberculosis morbidity. The first constituent is due to socioeconomic causes that are common for the whole region. The second one shows rather…		PM:10838897
	317	Mycobacterium bovis as a significant cause of tuberculosis in children residing along the United States-Mexico border in the Baja California region	Dankner WM;Davis CE;	2000 Jun	DA - 20000615IS - 1098-4275 (Electronic)IS - 0031-4005 (Linking)LA - engPT - Journal ArticleSB - IM	Adolescent;Age Distribution;California;Child;Child,Preschool;Culture;Disease;epidemiology;ethnology;Hospitals;Humans;Incidence;Infant;Infant,Newborn;Infection;isolation & purification;Mexico;microbiology;Mycobacterium;Mycobacterium bovis;Mycobacterium tuberculosis;Pediatrics;Prevalence;Risk Factors;Role;Tuberculosis;Tuberculosis,Pulmonary;Universities;Zoonoses;	E79		Pediatrics	105	6	OBJECTIVE: To determine the role of Mycobacterium bovis in active pediatric tuberculosis (TB) in a United States-Mexico border region. METHOD: We reviewed all new cases of pediatric (<15 years old) TB presenting to San Diego hospitals and clinics from 1980 to 1997. Patients were categorized by age, ethnicity, country of origin, culture results, and disease manifestations. Case definitions were si…	Department of Pediatrics, University of California, San Diego, San Diego, California 92103, USA. wdankner@ucsd.edu	PM:10835092
	318	[Pott's spinal cord compression in the child]	Ndiaye M;Sene-Diouf F;Diop AG;Sakho Y;Ndiaye MM;Ndiaye IP;	1999	DA - 20000518IS - 0049-1101 (Print)IS - 0049-1101 (Linking)LA - frePT - English AbstractPT - Journal ArticleRN - 0 (Antitubercular Agents)SB - IM	Adolescent;Aged;Antitubercular Agents;Child;Child,Preschool;CHU;diagnosis;Disease;drug therapy;English Abstract;epidemiology;etiology;Evolution;Female;Humans;Male;microbiology;Myelography;Paralysis;Paraplegia;Safety;Senegal;Sex Ratio;Spinal Cord;Spinal Cord Compression;therapeutic use;Tuberculosis;Tuberculosis,Spinal;	49	53	Dakar Med	44	1	Spinal tuberculosis is the first etiology of spinal cord compression in our areas. We are studying the epidemiological, clinical and therapeutic aspects of Pott's disease. We have collected all children aged from 0 to 15 years admitted for Pott's disease in department of Neurology in CHU Fann SenegaIL from January 1st 1983 to December 31st 1997 spinal tuberculosis. The diagnosis was both clinical…	Service de Neurologie CHU-FANN, Senegal	PM:10797987
	319	Disseminated lupus vulgaris and papulonecrotic tuberculid: case report	Senol M;Ozcan A;Aydin A;Karincaoglu Y;Sasmaz S;Sener S;	2000 Mar	DA - 20000713IS - 0736-8046 (Print)IS - 0736-8046 (Linking)LA - engPT - Case ReportsPT - Journal ArticleRN - 0 (Antitubercular Agents)SB - IM	administration & dosage;Antitubercular Agents;Biopsy;Biopsy,Needle;Child;Dermatology;diagnosis;Disease;Dna;drug effects;drug therapy;Europe;Extremities;Female;Follow-Up Studies;history;Humans;Incidence;Inflammation;isolation & purification;Lupus Vulgaris;Medicine;Middle East;Mycobacterium;Mycobacterium tuberculosis;Necrosis;Nose;pathology;Polymerase Chain Reaction;Skin;Sputum;therapy;Tuberculosis…	133	135	Pediatr Dermatol	17	2	The incidence of tuberculosis and extrapulmonary forms of this disease is increasing all over the world. Lupus vulgaris is the most prevalent form of cutaneous tuberculosis in Europe and the Middle East. Papulonecrotic tuberculid, the most common form of hyperergic response to mycobacteria or their fragments, is uncommon in children. We report lupus vulgaris with papulonecrotic tuberculid in a 12…	Department of Dermatology, Inonu University School of Medicine, Malatya, Turkey. msenol@aidata.com.tr	PM:10792804
	320	[A rare cause of osteomyelitis. A case of Mycobacterium bovis in a wrist]	Glintborg D;Wandall JH;	2000 Mar 20	DA - 20000413IS - 0041-5782 (Print)IS - 0041-5782 (Linking)LA - danPT - Case ReportsPT - English AbstractPT - Journal ArticleSB - IM	Aged;classification;diagnosis;drug therapy;English Abstract;Humans;Infection;isolation & purification;Male;microbiology;Mycobacterium;Mycobacterium bovis;Osteomyelitis;pathology;radiography;Tuberculosis;Tuberculosis,Osteoarticular;Wrist Joint;	1747	1748	Ugeskr Laeger	162	12	A cases of longstanding infection with Mycobacterium bovis is described in 79 year-old retired butcher presenting with broad erosions of the right wristbones. Further investigations revealed a chronic infection with Mycobacterium bovis present for 58 years. The patient was treated with antibiotics. The importance of having tuberculosis in mind when investigating lytic bone destruction is discussed		PM:10766658
	321	[Tuberculosis luposa of the face and gluteal-femoral region in a 79 year old patient]	Pachalska J;Pokrzywnicki W;Mercik K;	1999	DA - 20000502IS - 0043-5147 (Print)IS - 0043-5147 (Linking)LA - polPT - Case ReportsPT - English AbstractPT - Journal ArticleSB - IM	Aged;Buttocks;diagnosis;English Abstract;Face;Female;Femur;Humans;Lupus Vulgaris;Tuberculosis;	610	612	Wiad Lek	52	11-12	A case of a 79 year old woman with tuberculosis luposa in whom the first cutaneous changes occurred at her young age and it was properly diagnosed only after 50 years	Oddzialu Chorob Wewnetrznych i Oddzialu Dermatologii Szpitala Rejonowego w Zabrzu	PM:10745700
	322	Infections and intoxications associated with animal feed and forage which may present a hazard to human health	Hinton MH;	2000 Mar	DA - 20000601IS - 1090-0233 (Print)IS - 1090-0233 (Linking)LA - engPT - Journal ArticlePT - ReviewRN - 0 (Mycotoxins)SB - IM	adverse effects;Animal;Animal Diseases;Animal Feed;Animals;Animals,Domestic;Bacillus anthracis;Clostridium;Drug Residues;Food;Food Microbiology;Food Parasitology;Health;Humans;Infection;Listeria;Listeria monocytogenes;Metals;methods;microbiology;Mycobacterium;Mycobacterium bovis;Mycotoxins;parasitology;Pesticide;Pesticides;prevention & control;Risk;Risk Management;Salmonella;Salmonella enterica;T…	124	138	Vet J	159	2	Animal feed or forage may be the source of a limited number of infections for farm animals that could lead to human illness. Likely organisms include Salmonella enterica, Toxoplasma gondii, Trichinella spiralis and possibly the agent of bovine spongiform encephalopathy. The risk to human health from other infectious agents which may contaminate either feed or forage appear to be either negligible…	Department of Clinical Veterinary Science, University of Bristol, Langford, North Somerset, BS40 5DT, UK	PM:10712800
	323	[History and perspective of reemerging tuberculosis]	Suarez FG;	1999	DA - 20000321IS - 0034-0634 (Print)IS - 0034-0634 (Linking)LA - spaPT - English AbstractPT - Historical ArticlePT - Journal ArticleSB - IMSB - Q	Animal;Animals;diagnosis;English Abstract;epidemiology;etiology;Goats;history;History,19th Century;History,20th Century;History,Ancient;Humans;Infection;Laboratories;Mycobacterium;pathogenicity;secretion;transmission;Tuberculosis;Virulence;	329	345	An R Acad Nac Med (Madr)	116	2	The concepts of infectious emergency, the microbial virulence stimulatory factors, the genetic basis (pathogenicity islands and type III secretion factors) of the microbial variation and adaptation, the interest of animal reservoirs in the infection and transmission cycles, and the reemergence of human and animal tuberculosis are reviewed. In reference to the tuberculosis, the finding of a new sp…		PM:10682395
	324	The cost of disease eradication. Smallpox and bovine tuberculosis	Nelson AM;	1999	DA - 20000309IS - 0077-8923 (Print)IS - 0077-8923 (Linking)LA - engPT - Journal ArticlePT - ReviewSB - IM	Acute Disease;Animals;Cattle;Communicable Disease Control;Disease;economics;education;Food;Health;Humans;Infection;Meat;Mycobacterium;Mycobacterium bovis;pathology;Population;prevention & control;Risk;Safety;Smallpox;Tuberculosis;Tuberculosis,Bovine;Washington;World Health;Zoonoses;	83	91	Ann N Y Acad Sci	894		Although eradication is the ideal approach to reduce the economic and human health costs of disease, there may be both short- and long-term consequences. A $300 million effort succeeded in completely eradicating smallpox in less than ten years. The campaign was effective because variola virus produced acute illness, had no carrier stage or non-human reservoirs, and had an effective vaccine that w…	Department of Infectious and Parasitic Disease Pathology, Armed Forces Institute of Pathology, Washington, D.C. 20306-6000, USA. NELSONA@afip.osd.mil	PM:10681974
	325	Tuberculosis diagnosed in a surgical department during 1974-93: a report of 32 cases	Svane S;	1999	DA - 20000302IS - 0036-5548 (Print)IS - 0036-5548 (Linking)LA - engPT - Journal ArticleSB - IM	Adult;Aged;Aged,80 and over;epidemiology;Female;history;Humans;Male;Middle Aged;Mycobacterium;Mycobacterium bovis;Mycobacterium tuberculosis;Norway;surgery;Surgery Department,Hospital;Time Factors;Tuberculosis;	563	565	Scand J Infect Dis	31	6	During the period 1974-93, 32 patients (18 males, 14 females) with previously undiagnosed tuberculosis were admitted to the department of surgery and the surgical outpatient department of Buskerud Central Hospital. Of these, 26 were native Norwegians and 6 immigrants of Asian origin with an average age of 65 and 26 years, respectively. Of the native Norwegians, 14 patients had a past history of t…	Department of Surgery, Buskerud Central Hospital, Drammen, Norway	PM:10680986
	326	Failure to identify non-bovine reservoirs of Mycobacterium bovis in a region with a history of infected dairy-cattle herds	Pillai SD;Widmer KW;Ivey LJ;Coker KC;Newman E;Lingsweiler S;Baca D;Kelley M;Davis DS;Silvy NJ;Adams LG;	2000 Jan 5	DA - 20000224IS - 0167-5877 (Print)IS - 0167-5877 (Linking)LA - engPT - Journal ArticlePT - Research Support, Non-U.S. Gov'tSB - IM	Adult;Air;Animals;Birds;Cattle;Culture;Dairying;Disease Reservoirs;Environmental Microbiology;epidemiology;Female;history;Humans;Infection;isolation & purification;Male;Mycobacterium;Mycobacterium bovis;Occupational Diseases;Prevalence;prevention & control;Research;Rodentia;Soil;Texas;Tuberculin;Tuberculosis;Tuberculosis,Bovine;United States;Universities;urine;veterinary;Water;	53	62	Prev Vet Med	43	1	The State of Texas had the most (cumulative) tuberculous cattle herds of any state in the United States during the decade ending in 1997. Of the cumulative 18 infected herds in Texas, 12 herds were concentrated in El Paso County (designated the 'El Paso milkshed'). To identify whether non-bovine reservoirs were a source of Mycobacterium bovis infection of cattle in this region, an investigation w…	Environmental Science Program, Texas A&M University Research Center, El Paso 79927, USA. s-pillai@tamu.edu	PM:10665951
	327	Symmetrical reinfection lupus vulgaris	Sethuraman G;Thappa DM;Kurvilla S;	1999 Nov	DA - 20000127IS - 0736-8046 (Print)IS - 0736-8046 (Linking)LA - engPT - Case ReportsPT - LetterSB - IM	Adolescent;diagnosis;Diagnosis,Differential;Humans;Knee;Lupus Vulgaris;Male;pathology;Recurrence;	488	490	Pediatr Dermatol	16	6			PM:10651569
	328	Control of zoonoses in Cyprus	Economides P;	2000 Dec	DA - 20010112IS - 0253-1933 (Print)IS - 0253-1933 (Linking)LA - engPT - Journal ArticlePT - ReviewSB - IM	Animal;Animal Diseases;Animals;Anthrax;Awareness;Brucellosis;Cattle;Communicable Disease Control;Cyprus;Disease;Echinococcosis;Foodborne Diseases;Health;Humans;Leishmaniasis;Leptospirosis;methods;prevention & control;Public Health;Rabies;Rickettsiaceae Infections;Risk;Role;standards;Taeniasis;Trichinellosis;Tuberculosis;Tuberculosis,Bovine;veterinary;Veterinary Medicine;World Health;World Health …	725	734	Rev Sci Tech	19	3	The excellent results achieved in the control of animal diseases in Cyprus have allowed the Veterinary Services to take a leading role in the elimination, surveillance and investigation of important zoonoses. The programmes for the control of echinococcosis, brucellosis, bovine tuberculosis, anthrax and taeniasis, and the measures taken to prevent the importation of rabies are described. Public a…	Mediterranean Zoonoses Control Programme, World Health Organization, Nicosia, Republic of Cyprus	PM:11107615
	329	Missed opportunities for preventing tuberculosis among children younger than five years of age	Lobato MN;Mohle-Boetani JC;Royce SE;	2000 Dec	DA - 20001205IS - 1098-4275 (Electronic)IS - 0031-4005 (Linking)LA - engPT - Journal ArticleSB - IM	Adolescent;Adult;African Continental Ancestry Group;Age Distribution;Aged;Asian Continental Ancestry Group;California;Child;Child,Preschool;Culture;diagnosis;Disease;Disease Transmission,Infectious;drug therapy;epidemiology;European Continental Ancestry Group;Female;Georgia;Health;Humans;Incidence;Infant;Infant,Newborn;Infectious Disease Transmission,Vertical;isolation & purification;Lung;Male;Me…	E75		Pediatrics	106	6	OBJECTIVES: Childhood tuberculosis (TB) is an important indicator of public health success in interrupting and preventing TB transmission. To determine the frequency and types of missed opportunities for preventing TB among children <5 years of age. METHODS: We collected data from the public health records of child TB cases and their adult source cases. These children were from health jurisdictio…	Centers for Disease Control and Prevention, Epidemiology Program Office, Preventive Medicine Residency, Atlanta, Georgia, USA. mnl0@cdc.gov	PM:11099618
	330	Mycobacterium bovis as a zoonosis in the Kruger National Park, South Africa	Weyer K;Fourie PB;Durrheim D;Lancaster J;Haslov K;Bryden H;	1999 Dec	DA - 20000103IS - 1027-3719 (Print)IS - 1027-3719 (Linking)LA - engPT - Journal ArticlePT - Research Support, Non-U.S. Gov'tSB - IM	Adult;Africa;Animals;Antigens;Bacteriology;Buffaloes;Cattle;diagnosis;Disease;etiology;Female;Health;Humans;Infection;Male;Meat;Middle Aged;Mycobacterium;Mycobacterium bovis;Occupational Diseases;Occupations;Prevalence;Public Health;Research;Risk;Risk Groups;Skin;Skin Tests;South Africa;Sputum;transmission;Tuberculosis;Tuberculosis,Bovine;Zoonoses;	1113	1119	Int J Tuberc Lung Dis	3	12	SETTING: The Kruger National Park (KNP), Mpumalanga Province, South Africa. OBJECTIVE: The prevalence of tuberculosis caused by Mycobacterium bovis exceeds 70% in African buffalo in the southern region of the KNP. Inter-species transmission (lion, cheetah, baboon, antelope) has also been confirmed. Regular culling of emaciated buffalo and processing of meat and hides constitute routine control po…	National Tuberculosis Research Programme, Medical Research Council, Pretoria, South Africa. karin.weyer@mrc.ac.za	PM:10599016
	331	Reply to letter to the editor of J.H. van Loenhout-Rooyackers [published in the September issue of The Netherlands Journal of Medicine (1999;55:163)]	du Buf-Vereijken PW;van d;Meis JF;Lemmens JA;van der Meer JW;	1999 Nov	DA - 19991230IS - 0300-2977 (Print)IS - 0300-2977 (Linking)LA - engPT - CommentPT - LetterRN - 0 (Antitubercular Agents)SB - IM	Animals;Antitubercular Agents;Cattle;Drug Resistance,Microbial;drug therapy;Empiricism;Humans;Medicine;Microbial Sensitivity Tests;microbiology;Mycobacterium bovis;Netherlands;Patient Selection;therapeutic use;Tuberculosis,Bovine;	249		Neth J Med	55	5			PM:10593137
	332	Neurological complications of spinal tuberculosis in children	Mushkin AY;Kovalenko KN;	1999	DA - 20000111IS - 0341-2695 (Print)IS - 0341-2695 (Linking)LA - engPT - Clinical TrialPT - Journal ArticleRN - 0 (Antitubercular Agents)SB - IM	administration & dosage;Adolescent;adverse effects;Age Distribution;Antitubercular Agents;Cervical Vertebrae;Child;Child,Preschool;Combined Modality Therapy;complications;diagnosis;Disease;epidemiology;etiology;Female;Follow-Up Studies;Humans;Incidence;Infant;Kyphosis;Male;methods;Paraplegia;Polyradiculopathy;Prognosis;Radiculopathy;Risk Assessment;Russia;Spinal Fusion;Spinal Stenosis;surgery;Tho…	210	212	Int Orthop	23	4	Neurological complications of thoracic and lumbar spinal tuberculosis were studied in 32 patients under the age of 16 years. The majority had lesions involving three or more vertebral bodies. Paraplegia occurred in 8 patients and was always associated with bladder and bowel dysfunction. Lesions located at T4/5 were most commonly accompanied by paraplegia. Deterioration of the neurological status …	Children's Surgery and Orthopedic Clinic, Department of Non-pulmonary Tuberculosis, Institute of Phthysiopulmonology, 2-nd Murinsky pr. 12 bl. 3, St.-Petersburg, 194223, Russia	PM:10591936
	333	[History of the elimination of bovine tuberculosis in the Czech Republic]	Kouba V;	1999 Aug 2	DA - 19991207IS - 0008-7335 (Print)IS - 0008-7335 (Linking)LA - czePT - English AbstractPT - Historical ArticlePT - Journal ArticleSB - IMSB - Q	Animals;Cattle;Czech Republic;English Abstract;epidemiology;Head;Health;history;History,20th Century;Humans;Laboratories;Milk;Mycobacterium;Mycobacterium bovis;Population;Prevalence;prevention & control;Tuberculin;Tuberculin Test;Tuberculosis;Tuberculosis,Bovine;	456	459	Cas Lek Cesk	138	15	In 1968 in the Czech republic the programme of elimination of tuberculosis in cattle caused by germs of Mycobacterium bovis was successfully completed. The project proper was started in 1959 by examination of the whole population of cattle with tuberculin tests. The situation which was revealed was disastrous: the prevalence in cattle was on average 21.03% whereby it reached 32.26% in milking cow…	Epizootologie Veterinarni univerzity v Brne	PM:10566218
	334	Presumed periorbital lupus vulgaris with ocular extension	El-Ghatit AM;El-Deriny SM;Mahmoud AA;Ashi AS;	1999 Oct	DA - 19991018IS - 0161-6420 (Print)IS - 0161-6420 (Linking)LA - engPT - Case ReportsPT - Journal ArticleRN - 0 (Antitubercular Agents)RN - 0 (DNA, Bacterial)SB - IM	Adolescent;analysis;Ankle;Antitubercular Agents;Behavior;Biopsy;Cheek;Conjunctiva;Conjunctival Diseases;diagnosis;Disease;Dna;DNA,Bacterial;drug therapy;Early Diagnosis;Egypt;Eye;Eyelid Diseases;Face;Female;Foot;Foot Diseases;genetics;history;Humans;Immunity;isolation & purification;Lacrimal Apparatus Diseases;Liver;Lupus Vulgaris;Magnetic Resonance Imaging;Medicine;microbiology;Mycobacterium tub…	1990	1993	Ophthalmology	106	10	OBJECTIVE: To report an unusual case of lupus vulgaris that spread to the left anterior ocular surface. DESIGN: Case report. PARTICIPANT: An 18-year-old woman presented with an 8-month history of an infiltrative skin lesion affecting the left lower eyelid and cheek area, left globe, right lacrimal sac area, together with a cystic lesion in the foot area. TESTING/INTERVENTION: The authors describe…	Department of Ophthalmology, Alexandria University School of Medicine, Egypt	PM:10519597
	335	A study of cutaneous tuberculosis in children	Ramesh V;Misra RS;Beena KR;Mukherjee A;	1999 Jul	DA - 19991007IS - 0736-8046 (Print)IS - 0736-8046 (Linking)LA - engPT - Journal ArticleRN - 0 (Antitubercular Agents)SB - IMSB - X	Adolescent;Adult;Antitubercular Agents;Awareness;Child;complications;Contracture;Culture;Dermatology;diagnosis;drug therapy;Drug Therapy,Combination;Face;Female;Hiv;Humans;India;Infection;isolation & purification;Lung;Lupus Vulgaris;Lymph;Lymph Nodes;Male;Mycobacterium tuberculosis;pathology;Skin;therapeutic use;therapy;Tuberculin;Tuberculosis;Tuberculosis,Cutaneous;	264	269	Pediatr Dermatol	16	4	Sixty-three children out of a total of 199 patients seen with cutaneous tuberculosis during a 7-year period were included in this study. Culture was positive in only four, and the diagnosis was based on clinical examination, tuberculin reaction, histopathology, and response to antitubercular therapy. Forty had lupus vulgaris (LV) and 23 scrofuloderma (SD). The lower half of the body was predomina…	Department of Dermatology and Venereology and Institute of Pathology (ICMR), Safdarjang Hospital, New Delhi, India	PM:10469408
	336	Of Bourne, badgers, and a bovine 'TB alert'	Hancox M;	1999 Jan	DA - 19990908IS - 0954-6111 (Print)IS - 0954-6111 (Linking)LA - engPT - CommentPT - LetterSB - IM	Animals;Carnivora;Cattle;Disease Reservoirs;Great Britain;Humans;prevention & control;transmission;Tuberculosis;Tuberculosis,Bovine;Zoonoses;	72	73	Respir Med	93	1			PM:10464855
	337	Tuberculosis due to Mycobacterium bovis in the Australian population: cases recorded during 1970-1994	Cousins DV;Dawson DJ;	1999 Aug	DA - 19990921IS - 1027-3719 (Print)IS - 1027-3719 (Linking)LA - engPT - Journal ArticlePT - Research Support, Non-U.S. Gov'tSB - IM	Adult;Aged;Aged,80 and over;Agriculture;Australia;Bacteriology;Cattle;Demographic Data;Disease;Employment;epidemiology;Family;Female;Health;history;Humans;Incidence;Infection;Laboratories;Male;Meat;microbiology;Middle Aged;Mycobacterium;Mycobacterium bovis;Occupational Exposure;Population;Public Health;Research;Risk;Risk Factors;Socioeconomic Factors;Tuberculosis;Western Australia;	715	721	Int J Tuberc Lung Dis	3	8	OBJECTIVE: To determine the contribution of Mycobacterium bovis to active tuberculosis in the Australian population during 1970-1994, and to collate and analyse demographic data from bacteriologically proven cases. DESIGN: Summary data for tuberculosis cases notified by Australian public health agencies during 1970-1985 and 1991-1994 were obtained from the database of notifiable diseases maintain…	Australian Reference Laboratory for Bovine Tuberculosis, Agriculture Western Australia, South Perth. dcousins@agric.wa.gov.au	PM:10460105
	338	A national survey of human Mycobacterium bovis infection in France. Network of Microbiology Laboratories in France	Robert J;Boulahbal F;Trystram D;Truffot-Pernot C;de Benoist AC;Vincent V;Jarlier V;Grosset J;	1999 Aug	DA - 19990921IS - 1027-3719 (Print)IS - 1027-3719 (Linking)LA - engPT - Journal ArticleSB - IMSB - X	Adolescent;Adult;Aged;Cattle;Child;Child,Preschool;Culture;Developed Countries;Disease;Drug Resistance;Efficacy;epidemiology;Family;Female;France;Humans;Hygiene;Incidence;Infant;Infant,Newborn;Infection;Laboratories;Male;microbiology;Middle Aged;Milk;Mycobacterium;Mycobacterium bovis;Occupational Exposure;Paris;Population;Risk;Risk Factors;Role;Tuberculosis;	711	714	Int J Tuberc Lung Dis	3	8	OBJECTIVE: To evaluate the role of Mycobacterium bovis in the epidemiology of human tuberculosis in France. DESIGN: A national survey in France in 1995 using a questionnaire mailed to all French microbiological laboratories performing mycobacteria cultures. RESULTS: M. bovis was isolated in 38 out of 7075 cases of bacteriologically confirmed tuberculosis (0.5%) notified to the National Reference …	National Reference Center for Surveillance of Mycobacterial Diseases and Drug Resistance, Laboratoire de Bacteriologie et Hygiene, Groupe Hospitalier Pitie-Salpetriere, Paris, France	PM:10460104
	339	Pott's disease with unstable cervical spine, retropharyngeal cold abscess and progressive airway obstruction	Pollard BA;El-Beheiry H;	1999 Aug	DA - 19991008IS - 0832-610X (Print)IS - 0832-610X (Linking)LA - engPT - Case ReportsPT - Journal ArticleSB - IM	Abscess;Adult;Airway Obstruction;Anesthesia;Canada;complications;Disease;Edema;Endoscopy;Epiglottis;Health;Humans;Intubation,Intratracheal;Magnetic Resonance Imaging;Male;Ontario;pathology;Pharynx;radiography;Retropharyngeal Abscess;Rupture;secondary;Spinal Diseases;Spine;Strategies;surgery;Tomography;Traction;Tuberculosis,Spinal;Universities;	772	775	Can J Anaesth	46	8	PURPOSE: Retropharyngeal abscess formation has the potential for acute respiratory compromise from obstruction or secondarily from rupture. The initial attempt to secure the airway is of paramount importance. We describe a patient with an unstable cervical spine secondary to Pott's disease who developed progressively obstructing retropharyngeal cold abscess. CLINICAL FEATURES: A 33-yr-old man wit…	Department of Anaesthesia, University Health Network, Toronto Western Hospital, University of Toronto, Ontario, Canada	PM:10451137
	340	Prevalence of Mycobacterium bovis in human pulmonary and extra-pulmonary tuberculosis in Madagascar	Rasolofo-Razanamparany V;Menard D;Rasolonavalona T;Ramarokoto H;Rakotomanana F;Auregan G;Vincent V;Chanteau S;	1999 Jul	DA - 19990922IS - 1027-3719 (Print)IS - 1027-3719 (Linking)LA - engPT - Comparative StudyPT - Journal ArticlePT - Research Support, Non-U.S. Gov'tSB - IM	Adolescent;Adult;Age Distribution;Aged;Child;Child,Preschool;Comparative Study;epidemiology;Female;Humans;Infant;isolation & purification;Madagascar;Male;microbiology;Middle Aged;Mycobacterium;Mycobacterium bovis;Population;Prevalence;Research;Risk Factors;Seroepidemiologic Studies;Sex Distribution;Sputum;Tuberculosis;Tuberculosis,Pulmonary;Urban Population;	632	634	Int J Tuberc Lung Dis	3	7	The prevalence of human tuberculosis (TB) due to Mycobacterium bovis was determined in Madagascar in 1994-1995. A prevalence of M. bovis of 1.25% was observed among sputum smear-positive patients and 1.3% among extra-pulmonary TB patients. This study was conducted in urban areas and will be extended to rural zones, where the majority of the population lives	Institut Pasteur, Antananarivo, Madagascar. vrasolof@pasteur.mg	PM:10423227
	341	[Non-traumatic arachnoiditis and syringomyelia. A series of 32 cases]	Parker F;Aghakhani N;Tadie M;	1999 Jun	DA - 19990823IS - 0028-3770 (Print)IS - 0028-3770 (Linking)LA - frePT - Clinical TrialPT - English AbstractPT - Journal ArticleSB - IM	Adult;Aged;Anesthesia;Arachnoiditis;complications;Disease;Dissection;English Abstract;etiology;Evaluation;Female;Hemorrhage;history;Humans;Infection;injuries;Listeria;Male;Meningeal Arteries;Meningioma;Meningitis;Middle Aged;Palatine Tonsil;pathology;Peritoneal Cavity;Recurrence;Retrospective Studies;Spinal Cord;Spinal Stenosis;Subarachnoid Space;surgery;Syringomyelia;Treatment Outcome;Tuberculos…	67	83	Neurochirurgie	45 Suppl 1		We conducted a retrospective study of 32 patients treated for syringomyelia associated with non-traumatic arachnoid scarring. We selected the cases with documented history of arachnoiditis with pre and post-operative clinical evaluation of the neurological status and anatomical study on MRI with a minimal follow-up of one year. Extensive arachnoid scarring (Group I) was noted in 18 cases, after s…	Service de Neurochirurgie, Centre Hospitalier Universitaire Bicetre, Faculte de Medecine Paris-Sud, Le Kremin-Bicetre	PM:10420405
	342	[Pott's disease paraplegia in children. Mechanics and therapeutic strategies. Six cases]	Journeau P;Koura A;Mary P;Padovani JP;Touzet P;	1999 May	DA - 19990722IS - 0035-1040 (Print)IS - 0035-1040 (Linking)LA - frePT - Case ReportsPT - English AbstractPT - Journal ArticleSB - IM	Abscess;Age Factors;Biomechanics;Child;Child,Preschool;complications;Decompression,Surgical;Disease;Enfant;English Abstract;External Fixators;Female;Humans;Infant;Kyphosis;Magnetic Resonance Imaging;Male;Mechanics;methods;microbiology;Paraplegia;Paris;physiopathology;Prognosis;radiography;Spinal Fusion;Spine;Strategies;surgery;Thoracic Vertebrae;Time Factors;Treatment Outcome;Tuberculosis,Spinal;	117	124	Rev Chir Orthop Reparatrice Appar Mot	85	2	PURPOSE: We report a series of 6 Pott's disease paraplegias treated between 1982 and 1996. MATERIALS AND METHOD: Out of 15 children suffering from Pott's disease, 6 had paraplegia. Treatment consisted of anterior medullar decompression and anterior spine fusion with bone grafting. Two or three weeks later, posterior spine fusion was achieved systematically using a CD fixation device in 3 cases. R…	Service d'Orthopedie Traumatologie Infantile, Hopital des Enfants Malades, Paris	PM:10392412
	343	Cutaneous tuberculosis: a twenty-year prospective study	Kumar B;Muralidhar S;	1999 Jun	DA - 19990729IS - 1027-3719 (Print)IS - 1027-3719 (Linking)LA - engPT - Comparative StudyPT - Journal ArticleSB - IM	Adolescent;Adult;Age Distribution;Aged;analysis;Child;Child,Preschool;classification;Comparative Study;Dermatology;Developing Countries;diagnosis;Disease;education;epidemiology;Female;Humans;India;isolation & purification;Lupus Vulgaris;Male;Middle Aged;Mycobacterium tuberculosis;Population Surveillance;Prevalence;Prospective Studies;Research;Risk Factors;Sex Distribution;Survival Rate;therapy;Tu…	494	500	Int J Tuberc Lung Dis	3	6	SETTING: A tertiary care hospital in northern India. OBJECTIVE: To study the patterns of clinical presentation of cutaneous tuberculosis, to correlate them with Mantoux reactivity and BCG vaccination status, and to suggest a clinical classification based on these factors. DESIGN: Analysis of the records of patients with cutaneous tuberculosis who attended the hospital between 1975 and 1995. RESUL…	Department of Dermatology, Venereology and Leprology, Postgraduate Institute of Medical Education and Research, Chandigarh, India. medinst@pgi.chd.nic.in	PM:10383062
	344	Bovine tuberculosis	Minor R;	1999 May 22	DA - 19990817IS - 0042-4900 (Print)IS - 0042-4900 (Linking)LA - engPT - LetterSB - IM	Adult;Aged;Animals;Cattle;England;epidemiology;Humans;isolation & purification;microbiology;Middle Aged;Milk;Mycobacterium bovis;Time Factors;transmission;Tuberculosis;Wales;	595	596	Vet Rec	144	21			PM:10378292
	345	Transcontinental spread of multidrug-resistant Mycobacterium bovis	Long R;Nobert E;Chomyc S;van EJ;McNamee C;Duran RR;Talbot J;Fanning A;	1999 Jun	DA - 19990629IS - 1073-449X (Print)IS - 1073-449X (Linking)LA - engPT - Case ReportsPT - Journal ArticlePT - Research Support, Non-U.S. Gov'tRN - 0 (Anti-Bacterial Agents)SB - AIMSB - IMSB - X	Acquired Immunodeficiency Syndrome;Alberta;Anti-Bacterial Agents;Canada;complications;Dna;drug therapy;Drug Therapy,Combination;Female;Humans;Infection;Medicine;microbiology;Middle Aged;Mycobacterium;Mycobacterium bovis;physiology;Polymerase Chain Reaction;Radiography,Thoracic;Research;Spain;surgery;therapeutic use;Tomography,X-Ray Computed;transmission;Tuberculosis;Tuberculosis,Multidrug-Resista…	2014	2017	Am J Respir Crit Care Med	159	6	Globally, the proportion of all cases of tuberculosis (TB) caused by drug-resistant strains is increasing. We report the case of a Canadian citizen who acquired a highly drug-resistant strain of Mycobacterium bovis while visiting a relative with AIDS-related tuberculosis in Spain. The origin of the strain was traced using spoligotyping, a polymerase chain reaction (PCR)-based fingerprint technolo…	Departments of Medicine, Medical Microbiology, and Surgery, University of Alberta, Edmonton, Alberta, Canada	PM:10351954
	346	TB: the return of the phage. A review of fifty years of mycobacteriophage research	McNerney R;	1999 Mar	DA - 19990430IS - 1027-3719 (Print)IS - 1027-3719 (Linking)LA - engPT - Journal ArticlePT - Research Support, Non-U.S. Gov'tPT - ReviewRN - 0 (Antitubercular Agents)SB - IM	Animal;Animals;Antitubercular Agents;Biology;Diagnostic;Disease;Dna;drug effects;genetics;history;Humans;Hygiene;Infection;isolation & purification;Knowledge;London;Medicine;Microbial Sensitivity Tests;Mycobacteriophages;Mycobacterium;Mycobacterium tuberculosis;pharmacology;Research;Tropical Medicine;Tuberculosis;Viruses;	179	184	Int J Tuberc Lung Dis	3	3	The first mycobacteriophage was isolated in 1947, and since that time over 250 of these viruses have been identified. Phages have made a significant contribution to our knowledge of mycobacteria over the past fifty years, and following the development of typing techniques in the 1960s and 1970s they were widely used in epidemiological studies of tuberculosis. Unfortunately, attempts to use lytic …	Department of Infectious and Tropical Diseases, London School of Hygiene & Tropical Medicine, UK. r.mcnerney@lshtm.ac.uk	PM:10094316
	347	Swelling of hand and forearm caused by Mycobacterium bovis	du Buf-Vereijken PW;van d;Meis JF;Lemmens JA;van der Meer JW;	1999 Feb	DA - 19990415IS - 0300-2977 (Print)IS - 0300-2977 (Linking)LA - engPT - Case ReportsPT - Journal ArticleRN - 0 (Antitubercular Agents)RN - 65-23-6 (Pyridoxine)SB - IM	Aged;Animals;Antitubercular Agents;Biopsy;Cattle;complications;diagnosis;drug therapy;Drug Therapy,Combination;Edema;Fever;Follow-Up Studies;Forearm;Hand;history;Humans;injuries;isolation & purification;Magnetic Resonance Imaging;Male;Medicine;microbiology;Mycobacterium;Mycobacterium bovis;Netherlands;pathology;Pyridoxine;therapeutic use;Tuberculosis,Bovine;Universities;	70	72	Neth J Med	54	2	A 75-year-old native Dutch farmer presented with a painless swelling of his right hand extending into his forearm, accompanied by general malaise and low grade fever. His medical history revealed coxitis tuberculosa in 1954 and injury of the same hand in 1978. His present swelling appeared to be caused by Mycobacterium bovis, probably due to endogenous reactivation. Whether the mycobacteria reach…	Department of General Internal Medicine, University Hospital Nijmegen, The Netherlands	PM:10079681
	348	Cattle TB crisis? Human implications	Hancox M;	1998 Jul	DA - 19990323IS - 0954-6111 (Print)IS - 0954-6111 (Linking)LA - engPT - LetterSB - IM	Animals;Carnivora;Cattle;Disease Outbreaks;Disease Vectors;epidemiology;Great Britain;Humans;transmission;Tuberculosis;Tuberculosis,Bovine;	990	991	Respir Med	92	7			PM:10070582
	349	Observations on animal and human health during the outbreak of Mycobacterium bovis in game farm wapiti in Alberta	Nation PN;Fanning EA;Hopf HB;Church TL;	1999 Feb	DA - 19990323IS - 0008-5286 (Print)IS - 0008-5286 (Linking)LA - engPT - Journal ArticleSB - IM	Alberta;Animal;Animals;Deer;Disease Outbreaks;epidemiology;Health;history;Humans;Infection;Laboratories;Meat-Packing Industry;Mycobacterium;Mycobacterium bovis;Occupational Exposure;Tuberculin Test;Tuberculosis;Universities;Veterinarians;veterinary;	113	117	Can Vet J	40	2	This report describes and discusses the history, clinical, pathologic, epidemiologic, and human health aspects of an outbreak of Mycobacterium bovis infection in domestic wapiti in Alberta between 1990 and 1993, shortly after legislative changes allowing game farming. The extent and seriousness of the outbreak of M. bovis in wapiti in Alberta was not fully known at its onset. The clinical finding…	Laboratory Animal Service, University of Alberta, Edmonton	PM:10065319
	350	Pulmonary tuberculosis revealed by lupus vulgaris in an immunocompetent patient	Barbareschi M;Denti F;Bottelli S;Greppi F;	1999 Jan	DA - 19990322IS - 1167-1122 (Print)IS - 1167-1122 (Linking)LA - engPT - Case ReportsPT - Journal ArticleSB - IM	Aged;Back;complications;Developed Countries;diagnosis;Diagnosis,Differential;Disease;etiology;Humans;Immunocompetence;Italy;Lupus Vulgaris;Male;pathology;therapy;Tuberculosis;Tuberculosis,Pulmonary;Universities;	43	44	Eur J Dermatol	9	1	A seventy-four-year-old patient had lupus vulgaris associated with the nodular, confluent ulcerated type of pulmonary tuberculosis. The diagnosis had been missed on several occasions. The presence of cutaneous tuberculosis in developed countries is emphasized again. It is also stressed that chronic dermatosis of unknown nature in an immunocompetent patient may have a tubercular origin. Complete r…	Institute of Dermatological Science, University of Milan, IRCCS Ospedale Maggiore, Via Pace, 9 - 20122 Milan, Italy	PM:9920987
	351	Lupus vulgaris complicated by metastatic squamous cell carcinoma	Yerushalmi J;Grunwald MH;Halevy DH;Avinoach I;Halevy S;	1998 Dec	DA - 19990311IS - 0011-9059 (Print)IS - 0011-9059 (Linking)LA - engPT - Case ReportsPT - Journal ArticleSB - IM	Biopsy;blood;Blood Cell Count;Carcinoma;Carcinoma,Squamous Cell;Cell Count;chemistry;Color;complications;Culture;Dermatology;Dermis;Dissection;Erythema;Giant Cells;Humans;Isoniazid;Israel;Laboratories;Lupus Vulgaris;Lymph;Lymphatic Metastasis;Male;Middle Aged;Mycobacterium;Mycobacterium tuberculosis;Neck;Neck Dissection;Necrosis;pathology;Physical Examination;Polymerase Chain Reaction;Pyrazinamid…	934	935	Int J Dermatol	37	12	A 47-year-old Bedouin man presented with an ulcerated nodule of several months' duration on the nape of the neck. The nodule developed on an asymptomatic, slowly growing plaque which appeared during childhood. Physical examination revealed two erythematous plaques covering the posterior and right lateral aspects of the neck. The border of the plaques was soft, circinate, with a reddish-brown colo…	Department of Dermatology, Soroka Medical Center, Ben-Gurion University, Beer-Sheva, Israel	PM:9888336
	352	[Tuberculosis of the skin]	Imamura S;	1998 Dec	DA - 19990322IS - 0047-1852 (Print)IS - 0047-1852 (Linking)LA - jpnPT - English AbstractPT - Journal ArticlePT - ReviewSB - IM	Culture;diagnosis;Disease;English Abstract;Erythema;Erythema Induratum;Humans;Laboratories;Lupus Vulgaris;pathology;Penis;Rare Diseases;Skin;Tuberculosis;Tuberculosis,Cutaneous;	3144	3147	Nippon Rinsho	56	12	Tuberculosis of the skin is now becoming one of the rare diseases. However, we can still see it in the patients with immunodeficiency or treated with immunosuppressants for a long time. Diagnosis of this disease is made by the characteristic clinical findings and the results of laboratory findings. This disease is divided into two types: true cutaneous tuberculosis and tuberculid. The former is p…	Matsue City Hospital	PM:9883628
	353	[Classification and concept of mycobacterial infections]	Kitamura S;Shibuya Y;	1998 Dec	DA - 19990322IS - 0047-1852 (Print)IS - 0047-1852 (Linking)LA - jpnPT - English AbstractPT - Journal ArticlePT - ReviewSB - IMSB - X	classification;Disease;English Abstract;Female;Humans;Immunosuppression;Infection;Japan;Leprosy;Lymphatic System;Male;Medicine;Mucous Membrane;Mycobacterium;Mycobacterium Infections;Mycobacterium tuberculosis;Peripheral Nerves;Pulmonary Medicine;Skin;Tuberculosis;	3036	3040	Nippon Rinsho	56	12	Mycobacterial infections are consisted of three categories; tuberculosis, nontuberculous mycobacterioses, and leprosy. Tuberculosis is a systemic infectious disease involving respiratory, genitourinary and lymphatic systems caused by Mycobacterium tuberculosis complex (Mycobacterium tuberculosis, M. bovis, M. africanum, and M. microti). Extrapulmonary tuberculosis remains a significant clinical p…	Department of Pulmonary Medicine, Jichi Medical School	PM:9883605
	354	Identification of Mycobacterium DNA in an Egyptian Pott's disease of 5,400 years old	Crubezy E;Ludes B;Poveda JD;Clayton J;Crouau-Roy B;Montagnon D;	1998 Nov	DA - 19990126IS - 0764-4469 (Print)IS - 0764-4469 (Linking)LA - engPT - Journal ArticlePT - Research Support, Non-U.S. Gov'tRN - 0 (DNA, Bacterial)SB - IM	Amino Acid Sequence;analysis;Base Sequence;Child;Disease;Dna;DNA,Bacterial;Egypt;Forensic Anthropology;France;genetics;Humans;Molecular Sequence Data;Mycobacterium;Polymerase Chain Reaction;Research;Taq Polymerase;Tuberculosis;Tuberculosis,Spinal;	941	951	C R Acad Sci III	321	11	The antiquity of tuberculosis in the Old World is controversial because the morphology of the lesion in skeletal remains is non-specific. We report the recovery of a DNA fragment from a 5,400-year-old Predynastic Egyptian skeleton that exhibits a kyphotic, 'hunchback' spinal deformity consistent with Pott's disease and suggestive of tuberculous vertebral involvement. The recovered DNA fragment wa…	UMR 150 du CNRS, universite Toulouse-III, France. crubezyeric@wanadoo.fr	PM:9879471
	355	[Tuberculosis epidemiology-epizoology relationship in West Siberia]	Krasnov VA;Murashkina GS;	1998	DA - 19990120IS - 0032-9533 (Print)IS - 0032-9533 (Linking)LA - rusPT - Comparative StudyPT - English AbstractPT - Journal ArticleSB - IM	Adolescent;Adult;Animals;Cattle;Child;Child,Preschool;Comparative Study;Disease Outbreaks;Disease Transmission,Infectious;Endemic Diseases;English Abstract;epidemiology;Humans;Immunization;Incidence;Infant;Infant,Newborn;Infection;Lung;microbiology;Retrospective Studies;Siberia;transmission;Tuberculosis;Tuberculosis,Bovine;Tuberculosis,Pulmonary;veterinary;Zoonoses;	8	11	Probl Tuberk		5	Comparison of tuberculosis epizootic tension with some parameters characterizing the epidemiological situation in areas with different incidence rates of cattle tuberculosis under present conditions showed their inverse correlation. It is suggested that with a drastic improvement of the epizootic situation, the cattle becomes an agent of natural immunization of inhabitants in poor districts, as e…		PM:9866386
	356	Squamous cell carcinoma associated with lupus vulgaris	Gooptu C;Marks N;Thomas J;James MP;	1998 May	DA - 19981231IS - 0307-6938 (Print)IS - 0307-6938 (Linking)LA - engPT - Case ReportsPT - Journal ArticleSB - IM	Abscess;Aged;Carcinoma;Carcinoma,Squamous Cell;Child;complications;Dermatology;etiology;Female;Humans;Lupus Vulgaris;Neoplasms,Radiation-Induced;pathology;radiotherapy;Skin Neoplasms;	99	102	Clin Exp Dermatol	23	3	Squamous cell carcinomas are known to arise in certain chronic, scarring dermatoses and also to be associated with exposure to ultraviolet radiation. We now report a case arising in a plaque of lupus vulgaris, the patient having received radiation from a Finsen lamp as a child for a tuberculous abscess in that region	Department of Dermatology, Royal Berkshire Hospital, Reading, Berks, UK	PM:9861735
	357	The tuberculosis epidemic. Scientific challenges and opportunities	Ginsberg AM;	1998 Mar	DA - 19980911IS - 0033-3549 (Print)IS - 0033-3549 (Linking)LA - engPT - Journal ArticleRN - 0 (Antibodies, Bacterial)RN - 0 (Antitubercular Agents)RN - 0 (BCG Vaccine)RN - 0 (Bacterial Vaccines)RN - 0 (DNA, Bacterial)RN - 0 (Vaccines, DNA)SB - AIMSB - IM	administration & dosage;analysis;Animal;Animals;Antibodies;Antibodies,Bacterial;Antitubercular Agents;Bacterial Vaccines;BCG Vaccine;Biology;diagnosis;Diagnostic;Disease;Dna;DNA,Bacterial;epidemiology;genetics;Health;Humans;immunology;Incidence;isolation & purification;Knowledge;microbiology;Mycobacterium;Mycobacterium tuberculosis;Public Health;Research;Research Support as Topic;Solutions;Strate…	128	136	Public Health Rep	113	2	One in every three people on Earth is believed to be infected with Mycobacterium tuberculosis, leading to seven to eight million cases of active tuberculosis (TB) per year and approximately three million deaths annually. this epidemic, like those of most infectious diseases, creates scientific challenges and opportunities as it raises the demand for public health solutions. The currently availabl…	Division of Microbiology and Infectious Diseases, National Institute of Allergy and Infectious Diseases, National Institutes of Health, USA. ag73i@nih.gov	PM:9719813
	358	[History of control measures against bovine tuberculosis--contributions from the Institute of Microbiology and Contagious Diseases of the Tierarztlichen Hochschule Hannover]	Bisping W;	1998 Oct	DA - 19981214IS - 0005-9366 (Print)IS - 0005-9366 (Linking)LA - gerPT - BibliographyPT - BiographyPT - English AbstractPT - Historical ArticlePT - Journal ArticlePT - ReviewSB - IMSB - Q	Animals;Cattle;Disease;English Abstract;Germany;history;History,20th Century;Humans;Infection;methods;microbiology;Research;Schools,Veterinary;Tuberculosis;Tuberculosis,Bovine;	362	367	Berl Munch Tierarztl Wochenschr	111	10	A review of history and development of research and control of bovine tuberculosis is given on the occasion of Kurt Wagener's 100th birthday with special reference to his and his co-workers contributions to this subject. The topics as well concern the critical discussion of Ostertag's control measures and their replacement by Bang's methods as the importance of bovine tuberclebacilli as origin of…	Institut fur Mikrobiologie und Tierseuche, Tierarztlichen Hochschule Hannover	PM:9818457
	359	Meningitis and myelitis by Mycobacterium bovis resistant to isoniazid	Modrego Pardo PJ;Perez Trullen JM;Pina Latorre MA;	1998 Aug	DA - 19981014IS - 0014-3022 (Print)IS - 0014-3022 (Linking)LA - engPT - Case ReportsPT - Journal ArticleRN - 0 (Adrenal Cortex Hormones)RN - 0 (Antitubercular Agents)RN - 54-85-3 (Isoniazid)SB - IM	Adolescent;Adrenal Cortex;Adrenal Cortex Hormones;Antitubercular Agents;Cervical Vertebrae;complications;diagnosis;Drug Resistance,Microbial;drug therapy;Female;Hormones;Humans;isolation & purification;Isoniazid;Magnetic Resonance Imaging;Meningitis;microbiology;Mycobacterium;Mycobacterium bovis;Myelitis;pathology;radionuclide imaging;Spain;Spinal Cord;therapeutic use;Tuberculosis,Meningeal;	113	114	Eur Neurol	40	2		Department of Neurology, Hospital del Insalud, Alcaniz, Spain	PM:9776632
	360	Cutaneous tuberculosis: a rare presentation in an immigrant	Gulisano G;Mariani L;	1998 Sep	DA - 19990104IS - 1195-1982 (Print)IS - 1195-1982 (Linking)LA - engPT - Case ReportsPT - Journal ArticleRN - 0 (Antitubercular Agents)SB - IMSB - X	Adult;Antitubercular Agents;complications;diagnosis;Diffusion;Disease;drug therapy;Drug Therapy,Combination;Emigration and Immigration;Employment;ethnology;Hiv;Humans;Incidence;Infection;Italy;Lung;Male;Medicine;microbiology;Mucous Membrane;Mycobacterium;Mycobacterium tuberculosis;Neck;Senegal;Sicily;Skin;Skin Ulcer;therapeutic use;transmission;Tropical Medicine;Tuberculosis;Tuberculosis,Cutaneou…	131	134	J Travel Med	5	3	The increased incidence of tubercular diseases in industrialized countries appears to be due to several factors, including development of resistance to the most commonly used specific chemotherapeutic substances, unsuitable control programmes, HIV infection, the increased influx of immigrants, and homelessness. Different forms of cutaneous tuberculosis are caused by different species of mycobacte…	Chair of Tropical Medicine, University of Catania, Italy	PM:9772331
	361	Isolation of Mycobacterium species from raw milk of pastoral cattle of the Southern Highlands of Tanzania	Kazwala RR;Daborn CJ;Kusiluka LJ;Jiwa SF;Sharp JM;Kambarage DM;	1998 Aug	DA - 19981116IS - 0049-4747 (Print)IS - 0049-4747 (Linking)LA - engPT - Journal ArticlePT - Research Support, Non-U.S. Gov'tSB - IM	Agriculture;Animals;Cattle;Health;Hiv;Immunity;Infection;isolation & purification;Medicine;microbiology;Milk;Mycobacteria,Atypical;Mycobacterium;Mycobacterium bovis;Public Health;Research;secretion;Societies;Tanzania;Universities;veterinary;Veterinary Medicine;Zoonose;Zoonoses;	233	239	Trop Anim Health Prod	30	4	A study to determine the secretion of Mycobacterium spp. in milk from indigenous cattle was carried out in pastoral cattle reared in the Southern Highlands to Tanzania. The study was aimed at elucidating the dangers associated with milk-borne zoonoses in a society where milk is normally consumed raw. Out of 805 milk samples, 31 (3.9%) were positive for mycobacteria. There was a preponderance of a…	Department of Veterinary Medicine and Public Health, Sokoine University of Agriculture, Morogoro, Tanzania	PM:9760715
	362	Enhanced surveillance of Mycobacterium bovis in humans		1998 Aug 7	DA - 19981008IS - 1350-9357 (Print)IS - 1350-9357 (Linking)LA - engPT - Journal ArticleSB - IM	Age Distribution;Databases,Factual;epidemiology;etiology;Female;Great Britain;Humans;Male;methods;Middle Aged;Mycobacterium;Mycobacterium bovis;Population Surveillance;Risk Factors;Sex Distribution;transmission;Tuberculosis;	281, 284		Commun Dis Rep CDR Wkly	8	32			PM:9745170
	363	Inoculation cutaneous tuberculosis	Jain S;Sehgal VN;	1998 Aug	DA - 19981006IS - 0004-8380 (Print)IS - 0004-8380 (Linking)LA - engPT - Case ReportsPT - Journal ArticleRN - 0 (Antitubercular Agents)SB - IM	Adolescent;Adult;adverse effects;Antitubercular Agents;diagnosis;drug therapy;Forearm;Humans;India;Leg Dermatoses;Lupus Vulgaris;Male;microbiology;Paracentesis;Skin;therapeutic use;Tuberculin Test;Tuberculosis;	183	185	Australas J Dermatol	39	3	Two cases of inoculation cutaneous tuberculosis are presented. As commonly occurs, the diagnosis could not be confirmed bacteriologically due to the small numbers of organisms present. However, both patients responded to antituberculosis chemotherapy	Skin Care Clinic, Darya Ganj, New Delhi, India	PM:9737048
	364	Cattle TB Crisis? Human implications	Hancox M;	1998 Jun	DA - 19980910IS - 0266-8254 (Print)IS - 0266-8254 (Linking)LA - engPT - LetterSB - IM	Animals;Carnivora;Cattle;Disease Vectors;England;epidemiology;Humans;transmission;Tuberculosis;Tuberculosis,Bovine;	463	464	Lett Appl Microbiol	26	6			PM:9734978
	365	Indices in the early diagnosis of tuberculosis of the spine in Ghana	Puplampu B;	1998 Apr	DA - 19980929IS - 0189-160X (Print)IS - 0189-160X (Linking)LA - engPT - Journal ArticleSB - IM	Adolescent;Adult;Africa;Aged;Child;Child,Preschool;Cross-Sectional Studies;Developing Countries;diagnosis;Disease;Early Diagnosis;Encephalitis;epidemiology;Female;Ghana;Humans;Incidence;Infant;Laboratories;Lupus Vulgaris;Male;Meningitis;Middle Aged;Retrospective Studies;Risk;Sensitivity and Specificity;Skull;Spine;Syndrome;Tuberculin Test;Tuberculosis;Tuberculosis,Meningeal;Tuberculosis,Spinal;Un…	99	103	West Afr J Med	17	2	A retrospective review of 44 cases which outlines the symptoms, signs and laboratory findings that are suggestive of early tuberculosis of the spine and, skull to help the clinician make the diagnosis of this disease. Four new clinical syndromes of presentation of this disease are described; spinal type (early Potts) Meningo encephalitis (Indolent tuberculous meningitis), Tuberculosis of the base…	University of Ghana Medical School	PM:9715115
	366	Don't dumb down lupus patient literature!	Wallace DJ;	1998 Aug	DA - 19981030IS - 0315-162X (Print)IS - 0315-162X (Linking)LA - engPT - CommentPT - LetterSB - IM	Humans;Lupus Vulgaris;Patient Education as Topic;psychology;	1649	1650	J Rheumatol	25	8			PM:9712116
	367	Pulmonary and extrapulmonary tuberculosis	Ortona L;Federico G;	1998 Jan	DA - 19980826IS - 0390-7740 (Print)IS - 0390-7740 (Linking)LA - engLA - itaPT - Journal ArticlePT - ReviewSB - IM	Adult;Aged;Child;Disease;Female;Humans;Infection;Italy;Lung;Lymph;Male;Meningitis;Osteoarthritis;Pancreatitis;Pericarditis;Peritonitis;Serositis;Skull;Tuberculosis;Tuberculosis,Pulmonary;	64	77	Rays	23	1	Pulmonary tuberculosis: primary tuberculosis, usually asymptomatic, represents the first infection and is shown by a parenchymal mostly mid-pulmonary focus and satellite lymphadenopathy. Postprimary pulmonary tuberculosis, mostly located in the upper fields may be caused by endogenous reinfection for reactivation of a hematogenous focus formed during primary infection or from exogenous reinfectio…	Istituto di Clinica delle Malattie Infettive, Universita Cattolica del S. Cuore, Policlinico A. Gemelli, Roma, Italy	PM:9673136
	368	Public health nihilism vs pragmatism: history, politics, and the control of tuberculosis	Fairchild AL;Oppenheimer GM;	1998 Jul	DA - 19980722IS - 0090-0036 (Print)IS - 0090-0036 (Linking)LA - engPT - Historical ArticlePT - Journal ArticleSB - AIMSB - IMSB - Q	Animals;Cattle;Disease;Disease Outbreaks;Efficacy;Health;history;History,18th Century;History,20th Century;Humans;Medicine;mortality;Mortality Rate;New York;New York City;Paper;prevention & control;Primary Prevention;Public Health;Tuberculosis;Tuberculosis,Bovine;Tuberculosis,Pulmonary;United States;	1105	1117	Am J Public Health	88	7	Tuberculosis (TB) began to decline in the Western world in the mid- to late 1800s. In the United States, the disease receded until the mid-1980s, when that trend was reversed. Although the TB epidemic in the United States subsided in response to public health interventions, it sparked a controversy regarding the relative value of targeted public health measures vs broad social reform. That contro…	Program in the History of Public Health and Medicine, Columbia School of Public Health, New York City, NY 10032-2625, USA. alf4@columbia.edu	PM:9663166
	369	Nihilism and pragmatism in tuberculosis control	Farmer P;Nardell E;	1998 Jul	DA - 19980722IS - 0090-0036 (Print)IS - 0090-0036 (Linking)LA - engPT - CommentPT - EditorialSB - AIMSB - IM	Animals;Cattle;drug therapy;Humans;Patient Compliance;prevention & control;Public Health;Tuberculosis;Tuberculosis,Bovine;	1014	1015	Am J Public Health	88	7			PM:9663143
	370	Transmission of multidrug-resistant Mycobacterium bovis to an immunocompetent patient	Palenque E;Villena V;Rebollo MJ;Jimenez MS;Samper S;	1998 Apr	DA - 19980611IS - 1058-4838 (Print)IS - 1058-4838 (Linking)LA - engPT - Case ReportsPT - Journal ArticleSB - IM	Cross Infection;drug effects;Drug Resistance,Multiple;genetics;Humans;Immunocompetence;Male;microbiology;Middle Aged;Mycobacterium;Mycobacterium bovis;Spain;transmission;Tuberculosis;	995	996	Clin Infect Dis	26	4		Department of Microbiology, Hospital 12 de Octubre, Madrid, Spain	PM:9564491
	371	Case no. 1. Pott's disease with a large right psoas abscess		1998 Jun	DA - 19980827IS - 1079-3259 (Print)IS - 1079-3259 (Linking)LA - engPT - Case ReportsPT - Journal ArticleSB - IM	Abscess;Adult;Diagnosis,Differential;Disease;Female;Humans;Lumbar Vertebrae;Psoas Abscess;radiography;surgery;Tuberculosis,Spinal;Urography;	99	100	Tech Urol	4	2			PM:9623624
	372	Mycobacterium tuberculosis infection as a zoonotic disease: transmission between humans and elephants	Michalak K;Austin C;Diesel S;Bacon MJ;Zimmerman P;Maslow JN;	1998 Apr	DA - 19980901IS - 1080-6040 (Print)IS - 1080-6040 (Linking)LA - engPT - Journal ArticlePT - Research Support, Non-U.S. Gov'tPT - Research Support, U.S. Gov't, P.H.SRN - 0 (Tuberculin)SB - IM	1994;Animal;Animal Husbandry;Animals;classification;diagnostic use;Disease;Disease Outbreaks;Dna;DNA Fingerprinting;Elephants;epidemiology;genetics;Health;Humans;Illinois;Infection;isolation & purification;microbiology;Mycobacterium;Mycobacterium tuberculosis;Polymorphism,Restriction Fragment Length;Research;Sputum;transmission;Tuberculin;Tuberculosis;veterinary;Zoonoses;	283	287	Emerg Infect Dis	4	2	Between 1994 and 1996, three elephants from an exotic animal farm in Illinois died of pulmonary disease due to Mycobacterium tuberculosis. In October 1996, a fourth living elephant was culture-positive for M. tuberculosis. Twenty-two handlers at the farm were screened for tuberculosis (TB); eleven had positive reactions to intradermal injection with purified protein derivative. One had smear-nega…	McHenry County Department of Health, Woodstock, Illinois 60098, USA	PM:9621200
	373	Tuberculosis due to drug-resistant Mycobacterium bovis in pregnancy	Signorini L;Matteelli A;Bombana E;Pinsi G;Gulletta M;Tebaldi A;Carosi G;	1998 Apr	DA - 19980610IS - 1027-3719 (Print)IS - 1027-3719 (Linking)LA - engPT - Case ReportsPT - Journal ArticleRN - 0 (Antitubercular Agents)SB - IM	Adult;Antitubercular Agents;Disease;drug effects;drug therapy;Drug Therapy,Combination;Emigration and Immigration;epidemiology;Ethambutol;ethnology;Female;Humans;Infection;isolation & purification;Isoniazid;Italy;microbiology;Milk;Morocco;Mycobacterium;Mycobacterium bovis;Pregnancy;Pregnancy Complications,Infectious;Rifampin;Streptomycin;therapeutic use;Tuberculosis;Tuberculosis,Multidrug-Resista…	342	343	Int J Tuberc Lung Dis	2	4	We describe the management practices adopted in a case of pulmonary and extra-pulmonary tuberculosis caused by an isoniazid/pyrazinamide resistant strain of Mycobacterium bovis in a 26-week pregnant woman. She was initially treated with rifampin, isoniazid and ethambutol, pre-term delivery was induced and streptomycin was then added to the regimen. Screening of the new-born revealed no signs of e…	Clinic of Infectious and Tropical Diseases, University of Brescia, Italy	PM:9559408
	374	Other food borne infections	Miller MA;Paige JC;	1998 Mar	DA - 19980507IS - 0749-0720 (Print)IS - 0749-0720 (Linking)LA - engPT - Journal ArticleSB - IM	Animals;Brucella;Brucellosis;Cattle;Cheese;Coccidiosis;Consciousness;Cryptosporidiosis;Cryptosporidium;Cyclospora;Disease;Dogs;Drug Resistance;epidemiology;etiology;Eucoccidiida;Food;Food Chain;Food Microbiology;Food Parasitology;Goats;Health;Humans;Infection;Medicine;Milk;Mycobacterium;Mycobacterium Infections;physiology;prevention & control;Public Health;Sheep;Strategies;Swine;therapy;transmiss…	71	89	Vet Clin North Am Food Anim Pract	14	1	This article presents an update of several emerging or reemerging pathogens: Yersinia, Cryptosporidia, Cyclospora, Brucella, and Mycobacterium. All of these zoonotic pathogens show evidence of food borne transmission. Yersiniosis is presented as an emerging pathogen that has as its major route of transmission preparation and consumption of pork products. New evidence is presented that supports th…	Division of Epidemiology and Surveillance, Center for Veterinary Medicine, United States Food and Drug Administration, Rockville, Maryland, USA	PM:9532668
	375	Zoonotic tuberculosis due to Mycobacterium bovis in developing countries	Cosivi O;Grange JM;Daborn CJ;Raviglione MC;Fujikura T;Cousins D;Robinson RA;Huchzermeyer HF;de K;Meslin FX;	1998 Jan	DA - 19980317IS - 1080-6040 (Print)IS - 1080-6040 (Linking)LA - engPT - Journal ArticlePT - ReviewSB - IM	Animal;Animals;Cattle;Developing Countries;diagnosis;Disease;epidemiology;Health;Humans;Incidence;Infection;Mycobacterium;Mycobacterium bovis;Population;prevention & control;Public Health;Risk;Risk Factors;Role;Switzerland;Tuberculosis;veterinary;World Health;World Health Organization;Zoonoses;	59	70	Emerg Infect Dis	4	1	The World Health Organization (WHO) estimates that human tuberculosis (TB) incidence and deaths for 1990 to 1999 will be 88 million and 30 million, respectively, with most cases in developing countries. Zoonotic TB (caused by Mycobacterium bovis) is present in animals in most developing countries where surveillance and control activities are often inadequate or unavailable; therefore, many epidem…	World Health Organization, Geneva, Switzerland. cosivio@who.ch	PM:9452399
	376	An outbreak involving extensive transmission of a virulent strain of Mycobacterium tuberculosis	Valway SE;Sanchez MP;Shinnick TF;Orme I;Agerton T;Hoy D;Jones JS;Westmoreland H;Onorato IM;	1998 Mar 5	DA - 19980305IS - 0028-4793 (Print)IS - 0028-4793 (Linking)LA - engPT - Journal ArticleRN - 0 (DNA, Bacterial)SB - AIMSB - IM	1994;Adult;analysis;Animals;Bacterial Typing Techniques;Child,Preschool;classification;Contact Tracing;Culture;Disease;Disease Models,Animal;Disease Outbreaks;Dna;DNA,Bacterial;epidemiology;Female;Growth;growth & development;Hiv;Humans;isolation & purification;Kentucky;Lung;Male;methods;Mice;Mice,Inbred C57BL;microbiology;Mycobacterium;Mycobacterium tuberculosis;pathogenicity;Population;Risk;Rura…	633	639	N Engl J Med	338	10	BACKGROUND AND METHODS: From 1994 to 1996, there was a large outbreak of tuberculosis in a small, rural community with a population at low risk for tuberculosis. Twenty-one patients with tuberculosis (15 with positive cultures) were identified; the DNA fingerprints of the 13 isolates available for testing were identical. To determine the extent of transmission, we investigated both the close and …	Division of Tuberculosis Elimination, National Center for HIV, STD, and TB Prevention, Centers for Disease Control and Prevention, Atlanta, GA 30333, USA	PM:9486991
	377	Bovine tuberculosis in the Lake Victoria zone of Tanzania and its possible consequences for human health in the HIV/AIDS era	Jiwa SF;Kazwala RR;Aboud AA;Kalaye WJ;	1997 Nov	DA - 19980219IS - 0165-7380 (Print)IS - 0165-7380 (Linking)LA - engPT - Journal ArticleRN - 0 (Antibodies, Bacterial)RN - 0 (Antigens, Bacterial)SB - IMSB - X	Acquired Immunodeficiency Syndrome;Agriculture;analysis;Animals;Antibodies;Antibodies,Bacterial;Antigens;Antigens,Bacterial;Cattle;complications;diagnosis;epidemiology;Female;Health;HIV Infections;Humans;immunology;methods;microbiology;Morbidity;mortality;Mycobacterium bovis;parasitology;Prevalence;Role;Syndrome;Tanzania;transmission;Tuberculin Test;Tuberculosis;Tuberculosis,Bovine;Universities;v…	533	539	Vet Res Commun	21	8	A total of 8190 cattle from 42 well-managed herds in the Lake Victoria zone of Tanzania were tested for bovine tuberculosis by a single comparative intradermal test (SCITT) using avian and bovine purified protein derivative (PPD) antigens. The prevalence of bovine tuberculosis in this area was found to be 0.2%. There was significant variation (p < 0.001) among the herds tested in the four regions…	Department of Veterinary Microbiology and Parasitology, Sokoine University of Agriculture, Morogoro, Tanzania	PM:9444076
	378	Late onset paraplegia--a sequela to Pott's disease. A report on imaging, prevention and management	Rajeswari R;Ranjani R;Santha T;Sriram K;Prabhakar R;	1997 Oct	DA - 19980122IS - 1027-3719 (Print)IS - 1027-3719 (Linking)LA - engPT - Case ReportsPT - Journal ArticleRN - 0 (Antitubercular Agents)SB - IM	Adolescent;analysis;Antitubercular Agents;Atrophy;Child;Child,Preschool;complications;diagnosis;Disease;drug therapy;etiology;Female;Follow-Up Studies;Humans;India;Magnetic Resonance Imaging;Male;Myelography;Paraplegia;pathology;physiopathology;Research;Retrospective Studies;therapeutic use;therapy;Thoracic Vertebrae;Time Factors;Tuberculosis;Tuberculosis,Spinal;	468	473	Int J Tuberc Lung Dis	1	5	Late onset paraplegia is a neurological complication that develops after a variable period in a patient with healed tuberculous disease of the vertebrae. In this retrospective analysis clinical features, imaging in diagnosis and treatment of this condition are described among 5 cases seen over a period of 5 years. This complication occurred even after successful treatment of initial spinal lesion…	Tuberculosis Research Centre, Madras, India	PM:9441103
	379	Lupus vulgaris of the earlobe	Okazaki M;Sakurai A;	1997 Dec	DA - 19980227IS - 0148-7043 (Print)IS - 0148-7043 (Linking)LA - engPT - Case ReportsPT - Journal ArticleRN - 0 (Antitubercular Agents)SB - IMSB - X	administration & dosage;Antitubercular Agents;diagnosis;Diagnosis,Differential;Ear,External;Female;Hemangioma;Humans;Incidence;Japan;Laboratories;Lupus Vulgaris;Middle Aged;Mycobacterium;Population;prevention & control;Skin;surgery;Tuberculosis;	643	646	Ann Plast Surg	39	6	Cutaneous tuberculosis is rare today and is often confused with other granulomatous lesions. Its diagnosis remains bothersome, because detecting mycobacteria in skin lesions using a conventional laboratory examination remains difficult. A 59-year-old woman presented with lupus vulgaris of the earlobe. Surgical treatment was employed, with an initial diagnosis of hemangioma. After the operation th…	Department of Surgery, Jichi Medical School, Tochigi, Japan	PM:9418927
	380	Tuberculoma of the tongue presenting as macroglossia	Ramesh V;	1997 Oct	DA - 19971125IS - 0011-4162 (Print)IS - 0011-4162 (Linking)LA - engPT - Case ReportsPT - Journal ArticleSB - IM	Adult;complications;Dermatology;diagnosis;etiology;Female;Humans;India;Infection;Lupus Vulgaris;Macroglossia;Tongue;Tuberculin;Tuberculin Test;Tuberculoma;Tuberculosis;Tuberculosis,Oral;	201	202	Cutis	60	4	Lingual tuberculosis presenting as macroglossia in a 20-year-old woman has been reported. The histopathologic picture was similar to lupus vulgaris and the intradermal tuberculin test showed a strongly positive vesiculobullous reaction after forty-eight hours. No active internal focus of tubercular infection could be detected. The patient responded well to antituberculous chemotherapy. The relati…	Department of Dermatology, Safdarjang Hospital, New Delhi, India	PM:9347236
	381	Epidemiologic analysis of Mycoplasma spp isolated from bulk-tank milk samples obtained from dairy herds that were members of a milk cooperative	Kirk JH;Glenn K;Ruiz L;Smith E;	1997 Oct 15	DA - 19971204IS - 0003-1488 (Print)IS - 0003-1488 (Linking)LA - engPT - Journal ArticleSB - IM	analysis;Analysis of Variance;Animals;California;Cattle;Cattle Diseases;Colony Count,Microbial;Culture;Dairying;diagnosis;Epidemiologic Studies;epidemiology;Female;isolation & purification;Laboratories;Mastitis;methods;microbiology;Milk;Mycoplasma;Mycoplasma bovis;Mycoplasma Infections;Population;Prevalence;Research;Teaching;Universities;veterinary;	1036	1038	J Am Vet Med Assoc	211	8	OBJECTIVE: To determine the prevalence of Mycoplasma spp in herds that were members of a milk cooperative. DESIGN: Epidemiologic study. SAMPLE POPULATION: 267 dairy herds that were members of a milk cooperative. PROCEDURE: Bulk-tank milk samples were collected monthly during a 6-year period from all dairies in the cooperative. Samples were submitted to the cooperative's laboratory for bacterial c…	Veterinary Medical Teaching and Research Center, University of California-Davis, Tulare 92374, USA	PM:9343550
	382	The public health risks of cervid production in the United States of America	VanTiem JS;	1997 Aug	DA - 19980611IS - 0253-1933 (Print)IS - 0253-1933 (Linking)LA - engPT - Journal ArticlePT - ReviewSB - IM	Agriculture;Animal;Animals;Cattle;Deer;Disease;epidemiology;Food Microbiology;Health;Humans;isolation & purification;Meat;Meat Products;microbiology;Mycobacterium;Mycobacterium bovis;Paper;Population;Prevalence;Public Health;Risk;Risk Factors;transmission;Tuberculosis;United States;United States Department of Agriculture;veterinary;	564	570	Rev Sci Tech	16	2	Cervid species represent a growing livestock enterprise in the United States of America (USA). The zoonotic threat of bovine tuberculosis (Mycobacterium bovis) is the only significant public health risk posed by this alternative livestock industry. This paper examines the potential sources of tuberculosis exposure as related to public health and compares and contrasts the status of tuberculosis i…	United States Department of Agriculture, Animal and Plant Health Inspection Service, Riverdale, Maryland 20737, USA	PM:9501369
	383	Transmission between HIV-infected patients of multidrug-resistant tuberculosis caused by Mycobacterium bovis	Samper S;Martin C;Pinedo A;Rivero A;Blazquez J;Baquero F;van SD;van EJ;	1997 Aug	DA - 19970926IS - 0269-9370 (Print)IS - 0269-9370 (Linking)LA - engPT - Journal ArticlePT - Research Support, Non-U.S. Gov'tSB - IMSB - X	analysis;Bacterial Typing Techniques;complications;Contact Tracing;Cross Infection;Disease Outbreaks;Dna;DNA Fingerprinting;drug effects;Drug Resistance,Multiple;epidemiology;etiology;Female;genetics;Health;HIV Infections;Hospitals;Humans;Knowledge;Male;methods;microbiology;Mycobacterium;Mycobacterium bovis;Mycobacterium tuberculosis;Netherlands;pathogenicity;Polymorphism,Restriction Fragment Len…	1237	1242	AIDS	11	10	OBJECTIVE: To investigate outbreaks of multidrug-resistant tuberculosis (TB) by using DNA fingerprint databases. DESIGN: Investigation of two outbreaks of multidrug-resistant TB in separate hospitals in Spain by restriction fragment length polymorphism (RFLP) and spoligotyping. Outbreak strains were compared with more than 1500 RFLPs of Mycobacterium tuberculosis complex strains isolated in Spain…	Department of Microbiology and Public Health, Saragossa University, Spain	PM:9256941
	384	[Infectivity of milk from tuberculosis infected cattle]	May F;	1997 Jul	DA - 19971230IS - 0934-8859 (Print)IS - 0934-8859 (Linking)LA - gerPT - BiographyPT - Classical ArticlePT - Historical ArticlePT - Journal ArticleSB - IMSB - Q	Animals;Cattle;Child;Food Microbiology;Germany;history;History,19th Century;Humans;microbiology;Milk;Tuberculosis;Tuberculosis,Bovine;	21	36	Zentralbl Hyg Umweltmed	200	1		Pathologischen Institute des Herrn Prof. Dr. Bollinger zu Munchen	PM:9417194
	385	[A comment on Dr. May's presentation: 'Infectivity of milk from cattle with tuberculosis']	Aufrecht D;	1997 Jul	DA - 19971230IS - 0934-8859 (Print)IS - 0934-8859 (Linking)LA - gerPT - BiographyPT - Classical ArticlePT - Historical ArticlePT - Journal ArticleSB - IMSB - Q	Animals;Cattle;Child;Food Microbiology;Germany;history;History,19th Century;Humans;microbiology;Milk;Tuberculosis,Bovine;Tuberculosis,Miliary;	133	136	Zentralbl Hyg Umweltmed	200	1			PM:9417193
	386	Pott's disease	Turgut M;	1997 Jul	DA - 19970722IS - 0022-3085 (Print)IS - 0022-3085 (Linking)LA - engPT - CommentPT - LetterSB - AIMSB - IM	diagnosis;Disease;Humans;therapy;Tuberculosis,Spinal;	136	138	J Neurosurg	87	1			PM:9202287
	387	What's in a name ... TB or not TB?	Grange JM;	1997 Jun	DA - 19980112IS - 1027-3719 (Print)IS - 1027-3719 (Linking)LA - engPT - LetterSB - IMSB - X	AIDS-Related Opportunistic Infections;Animals;Cattle;classification;diagnosis;Humans;isolation & purification;microbiology;Mycobacterium bovis;Mycobacterium tuberculosis;Terminology as Topic;transmission;Tuberculosis;	290	291	Int J Tuberc Lung Dis	1	3			PM:9432380
	388	Multifocal cystic bone tuberculosis with lupus vulgaris and lymphadenitis	Aggarwal A;Aneja S;Taluja V;Anand R;	1997 May	DA - 19971120IS - 0019-6061 (Print)IS - 0019-6061 (Linking)LA - engPT - Case ReportsPT - Journal ArticleSB - IM	Bone Cysts;Child,Preschool;complications;diagnosis;drug therapy;Humans;Lupus Vulgaris;Lymphadenitis;Lymphatic Diseases;Male;microbiology;Pediatrics;Tuberculosis;Tuberculosis,Osteoarticular;	443	446	Indian Pediatr	34	5		Department of Pediatrics, Kalawati Saran Children's Hospital, New Delhi	PM:9332123
	389	Lupus anticoagulant presenting as a stroke in young	Jani C;Bichile SK;Sampat N;Thacker H;	1997 Apr	DA - 20030110IS - 0004-5772 (Print)IS - 0004-5772 (Linking)LA - engPT - Case ReportsPT - Journal ArticleRN - 0 (Lupus Coagulation Inhibitor)SB - IM	Adult;adverse effects;Age Factors;complications;etiology;Female;Humans;Lupus Coagulation Inhibitor;Lupus Vulgaris;Stroke;	329	330	J Assoc Physicians India	45	4		Bhatia General Hospital, Mumbai	PM:12521098
	390	Tuberculosis and the cow	Grange JM;Collins CH;	1997 Apr	DA - 19970904IS - 0264-0325 (Print)IS - 0264-0325 (Linking)LA - engPT - Journal ArticlePT - Research Support, Non-U.S. Gov'tSB - IM	Animals;Cattle;Disease Reservoirs;epidemiology;Heart;Humans;isolation & purification;London;Lung;microbiology;Mycobacterium bovis;Research;transmission;Tuberculosis;Tuberculosis,Bovine;Zoonoses;	119	122	J R Soc Health	117	2		Department of Microbiology, National Heart and Lung Institute, Imperial College, London	PM:9223852
	391	Cutaneous tuberculosis in Blackburn district (U.K.): a 15-year prospective series, 1981-95	Yates VM;Ormerod LP;	1997 Apr	DA - 19970605IS - 0007-0963 (Print)IS - 0007-0963 (Linking)LA - engPT - Journal ArticleSB - IM	Adolescent;Adult;Aged;Aged,80 and over;Dermatology;Disease;drug therapy;England;epidemiology;Erythema;Erythema Induratum;ethnology;Female;Follow-Up Studies;Hiv;Humans;Incidence;India;Infection;Lupus Vulgaris;Male;Middle Aged;Pakistan;pathology;Population;Prospective Studies;Skin;Tuberculosis;Tuberculosis,Cutaneous;Tuberculosis,Lymph Node;	483	489	Br J Dermatol	136	4	Data collected prospectively on all 1065 cases of tuberculosis occurring in the Blackburn district, U.K. (population 265,000), over a 15-year period have been analysed, and from these 47 cases of cutaneous tuberculosis have been identified. The most common form was scrofuloderma, skin involvement with adjacent structural disease, of which there were 26 cases (55.3%). There was no ethnic bias in t…	Department of Dermatology, Blackburn Royal Infirmary, Lancs, UK	PM:9155944
	392	The origin and erratic global spread of tuberculosis. How the past explains the present and is the key to the future	Stead WW;	1997 Mar	DA - 19970714IS - 0272-5231 (Print)IS - 0272-5231 (Linking)LA - engPT - Journal ArticlePT - ReviewSB - IM	Animal;Animals;Bacteria;Disease;epidemiology;Evolution;genetics;Health;Humans;Immunity,Cellular;Immunity,Innate;immunology;Infection;Morbidity;mortality;Mutation;Mycobacterium;Mycobacterium tuberculosis;pathogenicity;Population;Soil;Tuberculosis;World Health;	65	77	Clin Chest Med	18	1	Although tuberculosis is a disease known in antiquity, it was not distributed equally or simultaneously throughout the world. Recent genetic studies of the various species of mycobacteria give strong evidence of evolution of M. tuberculosis from saprophytic soil bacteria to M. bovis, which attacks a wide spectrum of lower animals, and then to M. tuberculosis, with the pathogenicity largely limite…	Tuberculosis Program, Arkansas Department of Health, Little Rock, USA	PM:9098611
	393	What's in a name ... TB or not TB?	Konstantinos A;Dawson DJ;Patel AM;	1997 Feb	DA - 19980121IS - 1027-3719 (Print)IS - 1027-3719 (Linking)LA - engPT - LetterSB - IM	diagnosis;Humans;isolation & purification;microbiology;Mycobacterium bovis;Mycobacterium tuberculosis;Terminology as Topic;Tuberculosis;	91	92	Int J Tuberc Lung Dis	1	1			PM:9441071
	394	[Cutaneous tuberculosis. A study of 4 cases]	Iborra C;Cambau E;Lecomte C;Grosset J;Bricaire F;Caumes E;	1997	DA - 19981006IS - 0151-9638 (Print)IS - 0151-9638 (Linking)LA - frePT - Case ReportsPT - English AbstractPT - Journal ArticleSB - IMSB - N	Adult;Culture;diagnosis;Diagnosis,Differential;Disease;English Abstract;etiology;Facial Dermatoses;Female;Gene Amplification;Humans;Immunocompetence;Incidence;Lupus Erythematosus,Cutaneous;Lupus Vulgaris;Male;Mycobacterium;Paris;pathology;Skin;Tuberculosis;Tuberculosis,Cutaneous;	139	143	Ann Dermatol Venereol	124	2	INTRODUCTION: The recent increase in the incidence of tuberculosis has led to the return of cutaneous forms of this disease. In addition, diagnosis can now be made rapidly using genoma amplification. CASE REPORT: Four cases of cutaneous tuberculosis are described in nonimmunosuppressed patients: two cases of lupus vulgaris, including one due to Mycobacterium africanum, and two others of gummas, i…	Service des Maladies Infectieuses et Tropicales, Groupe Hospitalier Pitie-Salpetriere, Paris	PM:9740823
	395	Pott's disease with unusual involvement of two different skeletal sites	Miragliotta G;Del PR;Mosca A;Dadduzio F;Divincenzo T;	1997	DA - 19980505IS - 0940-5437 (Print)IS - 0940-5437 (Linking)LA - engPT - Case ReportsPT - Comparative StudyPT - LetterSB - IM	Child;Comparative Study;Disease;Humans;Humerus;pathology;Spine;Tuberculosis,Spinal;	261		Int J Clin Lab Res	27	4			PM:9506271
	396	Problems of microbial zoonoses in Hungary. (A review)	Ralovich B;	1997	DA - 19980306IS - 1217-8950 (Print)IS - 1217-8950 (Linking)LA - engPT - Journal ArticlePT - ReviewSB - IMSB - X	Animal;Animals;Bacterial Infections;Brucellosis;Cryptosporidium;Dermatomycoses;Disease;education;Encephalitis;Health;Health Services;Hiv;Humans;Hungary;Immunization;Infection;Leptospirosis;Occupational Diseases;Parasitic Diseases;Population;Probability;Public Health;Rabies;Research;Salmonella;Salmonella enteritidis;Societies;Teaching;Tetanus;Toxoplasma;Tuberculosis;veterinary;Virus Diseases;Zoono…	197	221	Acta Microbiol Immunol Hung	44	3	Hungarian data of 36 zoonotic diseases are summarized. These illnesses cause problems not only for health, public health and veterinary health services but for the society and their importance has increased. Changing character of an old pathogen (Salmonella enteritidis PT4) resulted in new epidemiological situation. The number of cases of food-borne zoonotic diseases has rapidly grown. The number…	Ministry of Welfare, Budapest, Hungary	PM:9468725
	397	[Anterior approach of cervical spine in Pott's disease. Apropos of 7 cases]	Achouri M;Hilmani S;Lakhdar H;it Ben AS;Naja A;Ouboukhlik A;El KA;El AA;Boucetta M;	1997	DA - 19980224IS - 0035-1040 (Print)IS - 0035-1040 (Linking)LA - frePT - Case ReportsPT - English AbstractPT - Journal ArticleRN - 0 (Antitubercular Agents)SB - IM	Abscess;Adolescent;Aged;analysis;Antitubercular Agents;Arthrodesis;Cervical Vertebrae;Child;CHU;complications;diagnosis;Disease;drug therapy;English Abstract;etiology;Female;Follow-Up Studies;Humans;Immobilization;Infection;Kyphosis;Male;Middle Aged;Neurosurgery;Pain;Prognosis;Retropharyngeal Abscess;Spinal Cord Compression;Spinal Fusion;Spine;surgery;Syndrome;therapeutic use;therapy;Tomography,X…	447	453	Rev Chir Orthop Reparatrice Appar Mot	84	5	This study reports 7 cases of cervical Pott's disease, gathered during 6 years in the department of neuro-surgery of Ibn Rochd U.H.C. 4 females and 3 males, aged between 9 and 52 years were included. All the patients complained of cervicobrachial pain and weakness of the limbs. Clinical features were: deterioration of general status, rachidian syndrome and neurological impairement with motor and …	Service de Neurochirurgie, CHU Ibn Rochd, Casablanca, Maroc	PM:9452797
	398	The role of veterinary public health in the prevention of zoonoses	Stohr K;Meslin FX;	1997	DA - 19980126IS - 0939-1983 (Print)IS - 0939-1983 (Linking)LA - engPT - Journal ArticleSB - IM	Animal;Animals;Brucellosis;Communicable Diseases;Developing Countries;Disease;epidemiology;Health;Humans;Knowledge;Medicine;Movement;Population;Prevalence;Public Health;Rabies;Risk;Role;Switzerland;Tuberculosis;veterinary;Veterinary Medicine;Veterinary Public Health;World Health;World Health Organization;Zoonose;Zoonoses;	207	218	Arch Virol Suppl	13		Veterinary public health is a component of public health activities devoted to the application of professional veterinary skills, knowledge, and resources for the protection and improvement of public health. VPH activities involve a very diverse range of functions within public health which reflect the broad community of interests between veterinary and human medicine. Zoonoses continue to repres…	Division of Emerging and other Communicable Diseases Surveillance and Control, World Health Organization, Geneva, Switzerland	PM:9413540
	399	[Lupus vulgaris as the etiology of tuberculous mastitis]	Diallo R;Frevel T;Poremba C;Cirkel U;Metze D;Dockhorn-Dworniczak B;	1997 Jan	DA - 19970521IS - 0172-8113 (Print)IS - 0172-8113 (Linking)LA - gerPT - Case ReportsPT - English AbstractPT - Journal ArticleSB - IM	Aged;Biopsy;Breast;Breast Neoplasms;diagnosis;Diagnosis,Differential;Diagnostic;Disease;English Abstract;etiology;Female;Humans;Incidence;Lupus Vulgaris;Mammography;Mastitis;pathology;Polymerase Chain Reaction;therapy;Tuberculoma;Tuberculosis,Cutaneous;Tuberculosis,Female Genital;	67	70	Pathologe	18	1	We report the rare case of granulomatous tuberculous mastitis based on lupus vulgaris in a 73-year-old female patient. The most important diagnostic procedure was the detection of mycobacterial DNA-sequences in paraffin-embedded tissues using the polymerase-chain-reaction (PCR). A combined antituberculous therapy lead to complete remission within 14 months after the diagnosis was established. The…	Gerhard-Domagk-Institut fur Pathologie, Westfalische Wilhelms-Universitat, Munster	PM:9157407
	400	Polymerase chain reaction in cutaneous tuberculosis	Seckin D;Akpolat T;Ceyhan M;Tuncer S;Turanli AY;	1997 Jan	DA - 19970603IS - 0011-9059 (Print)IS - 0011-9059 (Linking)LA - engPT - Case ReportsPT - Journal ArticleRN - 0 (Antitubercular Agents)RN - 0 (DNA, Bacterial)SB - IM	Adult;analysis;Animals;Antitubercular Agents;Base Sequence;Dermatology;diagnosis;Dna;DNA,Bacterial;drug therapy;genetics;Humans;isolation & purification;Lupus Vulgaris;Male;Medicine;microbiology;Mycobacterium tuberculosis;Polymerase Chain Reaction;therapeutic use;Tuberculosis;Tuberculosis,Cutaneous;Turkey;Universities;	51	54	Int J Dermatol	36	1		Department of Dermatology, Ondokuz Mayis University, School of Medicine, Kurupelit-Samsun, Turkey	PM:9071618
	401	Infectious diseases. Forward to the past	Nath I;	1996 Dec 21	DA - 19970114IS - 0140-6736 (Print)IS - 0140-6736 (Linking)LA - engPT - Journal ArticlePT - ReviewSB - AIMSB - IMSB - X	Biotechnology;Disease;Humans;immunology;India;Infection;Leishmaniasis;Leprosy;Mycobacterium bovis;prevention & control;Th1 Cells;Th2 Cells;trends;Tuberculosis,Pulmonary;Vaccination;	sII11		Lancet	348 Suppl 2			Department of Biotechnology, All India Institute of Medical Sciences, New Delhi, India	PM:8973489
	402	Tuberculosis due to Mycobacterium bovis in humans in the south-west region of Ireland: is there a relationship with infection prevalence in cattle?	Cotter TP;Sheehan S;Cryan B;O'Shaughnessy E;Cummins H;Bredin CP;	1996 Dec	DA - 19970311IS - 0962-8479 (Print)IS - 0962-8479 (Linking)LA - engPT - Journal ArticleSB - IM	1994;analysis;Animal;Animals;Cattle;Disease;epidemiology;Humans;Incidence;Infection;Ireland;Medicine;methods;Milk;Mycobacterium;Mycobacterium bovis;Prevalence;Tuberculin;Tuberculosis;Tuberculosis,Bovine;Universities;	545	548	Tuber Lung Dis	77	6	OBJECTIVE: To compare the incidence of tuberculosis due to Mycobacterium bovis in humans to the prevalence of M. bovis infection in cattle in south-west Ireland and discuss possible links between them. SETTING: In the south-west region of Ireland, a mixed urban and rural community (pop. 536,000), there is a residuum of human tuberculosis caused by M. bovis. METHODS: A retrospective analysis of th…	Department of Respiratory Medicine, Cork University Hospital, Ireland	PM:9039448
	403	Enzyme-linked immunosorbent assay (ELISA) with mycobacterial crude antigens for the sero-epidemiological diagnosis of active tuberculosis	Escobar-Gutierrez A;mezcua-Chavarria ME;Pasten-Sanchez S;Ramirez-Casanova E;Cazares JV;Granados G;Loo-Mendez E;Cicero R;	1996 Dec	DA - 19970304IS - 0148-916X (Print)IS - 0148-916X (Linking)LA - engPT - Comparative StudyPT - Journal ArticleRN - 0 (Antibodies, Bacterial)RN - 0 (Antigens, Bacterial)SB - IM	Adult;Antibodies;Antibodies,Bacterial;Antigens;Antigens,Bacterial;blood;Case-Control Studies;Comparative Study;Culture;diagnosis;Diagnostic;diagnostic use;Enzyme-Linked Immunosorbent Assay;Family;Humans;immunology;Leprosy;Leprosy,Lepromatous;Mexico;Mycobacterium;Mycobacterium bovis;Mycobacterium leprae;Mycobacterium tuberculosis;Prevalence;Sensitivity and Specificity;Serum;Sputum;Tuberculosis;Tub…	417	427	Int J Lepr Other Mycobact Dis	64	4	In search for reliable, nonexpensive procedures for tuberculosis diagnosis suitable for seroepidemiological studies in leprosy-endemic areas, enzyme-linked immunosorbent assays (ELISAs) with whole intact bacilli, whole lipid-free bacilli and protein-enriched soluble extracts from the H37Rv Mycobacterium tuberculosis strain were evaluated. Sera tested came from 47 active, pulmonary tuberculosis ad…	Laboratorio de Investigaciones Inmunologicas, Instituto Nacional de Diagnostico y Referencia Epidemiologicos (INDRE), Carpio, Mexico, DF, Mexico	PM:9030108
	404	[Extrapulmonary infections with Mycobacterium tuberculosis complex]	Laube I;Pfyffer GE;Kronauer CM;	1996 Nov 30	DA - 19970116IS - 0036-7672 (Print)IS - 0036-7672 (Linking)LA - gerPT - English AbstractPT - Journal ArticleSB - IM	Adult;Aged;Aged,80 and over;English Abstract;epidemiology;Female;Humans;Infection;isolation & purification;Kidney;Male;microbiology;Middle Aged;Mycobacterium;Mycobacterium bovis;Mycobacterium tuberculosis;Retrospective Studies;Switzerland;Tuberculosis;Tuberculosis,Pulmonary;	2068	2071	Schweiz Med Wochenschr	126	48	In a retrospective study we reviewed all records of patients with newly diagnosed Mycobacterium tuberculosis complex infection during the years 1990-1994. Of the 45 patients identified, 27 (60%) had only pulmonary tuberculosis and 18 (40%) had extrapulmonary tuberculosis with (5 patients, 11%) or without (13 patients, 18%) concomitant pulmonary infection. The extrapulmonary manifestations were as…	Pneumologische Abteilung, Stadtspital Waid, Zurich	PM:8992626
	405	[Evaluation of the tuberculosis infection screening program in pediatric population]	yerbe Mateo-Sagasta MC;Lopez-Hermosa SP;Hernando HP;	1996 Nov	DA - 19970221IS - 0302-4342 (Print)IS - 0302-4342 (Linking)LA - spaPT - English AbstractPT - Journal ArticleSB - IM	Adolescent;Aged;analysis;Child;Child,Preschool;diagnosis;English Abstract;Humans;Infant;Infection;isolation & purification;methods;microbiology;Mycobacterium bovis;Mycobacterium tuberculosis;Nurses;Population;Prevalence;Retrospective Studies;Risk;Risk Factors;Skin;Spain;Tuberculin;Tuberculin Test;Tuberculosis;Vaccination;	465	470	An Esp Pediatr	45	5	OBJECTIVE: To evaluate a screening program for tuberculosis (TBC) infection in a pediatric population in Spain using the tuberculin skin test (TST) and to analyze the distribution of the frequencies obtained. DESIGN: The study consists of a descriptive analysis carried out on a sample of the pediatric population from Mostoles and Alcorcon, two towns belonging to the Community of Madrid with 192,3…	Direccion Gerencia Atencion Primaria, Mostoles, Madrid	PM:9036774
	406	Mycobacterial cervical lymphadenitis: a review	Fitzpatrick EL;LeJeune FE;	1996 Nov	DA - 19970129IS - 0024-6921 (Print)IS - 0024-6921 (Linking)LA - engPT - Journal ArticlePT - ReviewSB - IM	Bacteriology;diagnosis;Diagnostic;epidemiology;Head;Humans;Infection;isolation & purification;Lymphadenitis;Medicine;microbiology;Mycobacterium;Neck;surgery;therapy;Tuberculosis,Lymph Node;United States;Universities;	451	454	J La State Med Soc	148	11	Over the last decade mycobacterial infections have been shown to be on the rise in the United States and worldwide. The diagnosis of mycobacterial cervical lymphadenitis, otherwise known as scrofula, should thus be entertained when faced with the hallmark presentation of chronic, nontender cervical lymphadenopathy. This article reviews current epidemiology, bacteriology, diagnostic techniques, an…	Dept of Otolaryngology, Head and Neck Surgery, Tulane University School of Medicine, New Orleans, USA	PM:8990781
	407	Multifocal skeletal tuberculosis: bone scan appearances	Dickinson FL;Finlay DB;Belton IP;	1996 Nov	DA - 19970522IS - 0143-3636 (Print)IS - 0143-3636 (Linking)LA - engPT - Case ReportsPT - Journal ArticleSB - IM	Adult;Biopsy;Bone and Bones;Bone Diseases,Metabolic;diagnosis;Disease;Female;Humans;isolation & purification;Male;Middle Aged;Mycobacterium;Mycobacterium bovis;Mycobacterium tuberculosis;Pain;pathology;radiography;Radiology;radionuclide imaging;Risk;secondary;Tuberculosis;Tuberculosis,Osteoarticular;	957	962	Nucl Med Commun	17	11	Bone scans are not generally required in the investigation of tuberculosis. The most common reason for the request is bone pain, which may precede the diagnosis of tuberculosis. The finding of multifocal areas of increased uptake on a bone scan may be due to a number of causes, the most common of which is metastatic bone disease. Therefore, there is a risk that those caused by tuberculosis may be…	Department of Radiology, Leicester Royal Infirmary, UK	PM:8971867
	408	Tuberculous spondylitis (Pott's disease) with bilateral pleural effusion	Okuyama Y;Nakaoka Y;Kimoto K;Ozasa K;	1996 Nov	DA - 19970313IS - 0918-2918 (Print)IS - 0918-2918 (Linking)LA - engPT - Case ReportsPT - Journal ArticleSB - IM	Adult;Back;Back Pain;blood;Blood Circulation;Bone Transplantation;complications;diagnosis;Disease;etiology;Humans;Male;Medicine;Mycobacterium;Mycobacterium tuberculosis;Pain;Pleural Effusion;Preventive Medicine;Spinal Fusion;Spondylitis;surgery;Thoracic Vertebrae;Transplantation,Autologous;Tuberculosis;Tuberculosis,Spinal;Universities;	883	885	Intern Med	35	11	We report a case of tuberculous spondylitis (Pott's disease) with bilateral pleural effusion in a 25-year-old male patient. Left-pleural effusion was observed on admission. The initial diagnosis was tuberculous pleuritis. However, during anti-tuberculosis chemotherapy, back pain and right-pleural effusion appeared. by further examination, we diagnosed an active tuberculous spondylitis of the 11th…	Department of Preventive Medicine, Kyoto Prefectural University of Medicine	PM:8968802
	409	Pediatric and heritable disorders		1996 Sep	DA - 19970220IS - 1040-8711 (Print)IS - 1040-8711 (Linking)LA - engPT - BibliographySB - IM	Arthritis,Infectious;Arthritis,Juvenile Rheumatoid;Arthritis,Psoriatic;Child;Child,Preschool;complications;epidemiology;Genetic Diseases,Inborn;Humans;Hyperlipidemias;Joint Instability;Lupus Vulgaris;Mucocutaneous Lymph Node Syndrome;Pediatrics;Rheumatic Diseases;Scleroderma,Localized;Vasculitis;	B154	B162	Curr Opin Rheumatol	8	5			PM:8941456
	410	Bacillary tuberculosis in the Czech Republic: developmental trends in the 1981-1993 period	Svandova E;Hyncica V;Havelkova M;Kubin M;	1996 Sep	DA - 19970121IS - 1210-7778 (Print)IS - 1210-7778 (Linking)LA - engPT - Journal ArticleSB - IM	analysis;Culture;Culture Techniques;Czech Republic;Databases,Factual;Disease;Epidemiologic Methods;epidemiology;Health;Humans;Incidence;isolation & purification;Laboratories;methods;microbiology;Microscopy;Mycobacterium;Mycobacterium avium Complex;Mycobacterium bovis;Mycobacterium Infections;Mycobacterium tuberculosis;Public Health;Registries;Sputum;trends;Tuberculosis;Tuberculosis,Pulmonary;	189	191	Cent Eur J Public Health	4	3	Results of an automated information system on bacillary tuberculosis and mycobacterioses (ISBT) operating in the Czech Republic since 1981 nation-wide have been employed in this study. This system collects and processes data reported by all mycobacteriology laboratories in the country (34 in 1993) on each person disseminating pathogenic and/or opportunistic mycobacteria, on pathological materials…	National Institute of Public Health, Prague, Czech Republic	PM:8884055
	411	A case of Pott's disease of the spine eroding into the suprarenal aorta	Hagino RT;Clagett GP;Valentine RJ;	1996 Sep	DA - 19961022IS - 0741-5214 (Print)IS - 0741-5214 (Linking)LA - engPT - Case ReportsPT - Journal ArticleSB - IM	Aged;Aged,80 and over;Aneurysm,False;Aneurysm,Infected;Aorta;Aortic Aneurysm,Abdominal;Blood Vessel Prosthesis;complications;diagnosis;Disease;etiology;Humans;Leg;Male;Osteomyelitis;pathology;Spine;surgery;Texas;Tuberculosis,Spinal;Universities;Veins;	482	486	J Vasc Surg	24	3	Spinal tuberculous osteomyelitis eroding into the aorta is an extremely rare entity. The case of an 80-year-old man with a large proximal anastomotic pseudoaneurysm above an aortobiiliac prosthesis involving the suprarenal aorta is reported. A periaortic and perigraft fluid collection was found to be contiguous with an osteolytic process of the anterior bodies of the T12 and L1 vertebrae. Staged …	Department of Surgery, University of Texas Southwestern Medical School, Dallas, USA	PM:8808972
	412	Mast cells in skin tuberculosis	Michalowski R;	1996 Aug	DA - 19961224IS - 0011-9059 (Print)IS - 0011-9059 (Linking)LA - engPT - CommentPT - LetterSB - IM	Cell Degranulation;Cicatrix;Epithelium;Fibroblasts;Humans;Lupus Vulgaris;Lymphocytes;Mast Cells;pathology;Plasma Cells;Skin;Tuberculosis;Tuberculosis,Cutaneous;Tuberculosis,Lymph Node;	606	607	Int J Dermatol	35	8			PM:8854174
	413	Spinal tuberculosis in patients with human immunodeficiency virus infection: clinical presentation, therapy and outcome	Leibert E;Schluger NW;Bonk S;Rom WN;	1996 Aug	DA - 19961022IS - 0962-8479 (Print)IS - 0962-8479 (Linking)LA - engPT - Comparative StudyPT - Journal ArticleRN - 0 (Antitubercular Agents)SB - IMSB - X	Adult;Aged;Antitubercular Agents;Biopsy;Comparative Study;complications;Critical Care;diagnosis;Diagnostic;Disease;drug therapy;Drug Therapy,Combination;Female;Hiv;HIV Infections;Humans;Infection;Laboratories;Magnetic Resonance Imaging;Male;Medicine;Middle Aged;Myelography;New York;New York City;Signs and Symptoms;Spine;surgery;therapeutic use;therapy;Tomography,X-Ray Computed;Treatment Outcome;T…	329	334	Tuber Lung Dis	77	4	SETTING: Bellevue Hospital, a large public hospital in New York City. OBJECTIVE: To discern the clinical characteristics of spinal tuberculosis (Pott's disease) in patients with the human immunodeficiency virus (HIV). DESIGN: Review of all cases of spinal tuberculosis seen at the hospital from 1988 to 1995, with comparison of HIV-positive and HIV-negative cases. Chart reviews for all cases were p…	Division of Pulmonary and Critical Care Medicine, New York University Medical Center, NY, USA	PM:8796248
	414	Flexor tenosynovitis caused by Mycobacterium bovis: a case report	Bagatur E;Bayramicli M;	1996 Jul	DA - 19961217IS - 0363-5023 (Print)IS - 0363-5023 (Linking)LA - engPT - Case ReportsPT - Journal ArticleSB - IM	Adult;complications;Debridement;diagnosis;Hand;Humans;Incidence;Infection;Male;microbiology;Mycobacterium;Mycobacterium bovis;Mycobacterium Infections;Orthopedics;pathology;surgery;Tenosynovitis;Turkey;	700	702	J Hand Surg Am	21	4	A case of flexor tenosynovitis caused by Mycobacterium bovis is presented. Since the incidence of Mycobacterium bovis infections are very rare in humans, clinical suspicion is important for diagnosis. The treatment is a combination of chemotherapy and surgical debridement	Department of Orthopedics, Incirli Hospital, Bakirkoy-Istanbul, Turkey	PM:8842972
	415	Tuberculous bronchiolitis	Wiley EL;Nightingale SD;	1996 Jun 27	DA - 19960705IS - 0028-4793 (Print)IS - 0028-4793 (Linking)LA - engPT - Case ReportsPT - CommentPT - LetterSB - AIMSB - IM	Adult;Bronchiolitis;Humans;isolation & purification;Male;microbiology;Mycobacterium avium Complex;Mycobacterium bovis;Mycobacterium tuberculosis;	1749		N Engl J Med	334	26			PM:8637533
	416	The best way to prevent foodborne disease and enhance the reputation of the veterinary profession	Nusbaum SR;	1996 Jun 15	DA - 19960909IS - 0003-1488 (Print)IS - 0003-1488 (Linking)LA - engPT - Journal ArticleSB - IM	Animals;Cattle;Chickens;Disease;Eggs;Food Handling;Foodborne Diseases;Humans;microbiology;prevention & control;Salmonella Food Poisoning;standards;Tuberculosis,Bovine;veterinary;	1964	1965	J Am Vet Med Assoc	208	12			PM:8707665
	417	Pott's disease of the spine	Parmar M;Appleton PJ;	1996 Jun 19	DA - 19961206IS - 0007-1064 (Print)IS - 0007-1064 (Linking)LA - engPT - Case ReportsPT - Journal ArticleSB - IM	Anesthesia,Inhalation;Casts,Surgical;Child,Preschool;Disease;Humans;Male;methods;Spinal Fusion;Spine;surgery;Thoracic Vertebrae;Tuberculosis,Spinal;	52		Br J Hosp Med	56	1		Department of Anaesthetics, Salisbury District General Hospital, Wiltshire	PM:8831019
	418	Images in clinical medicine. Pott's disease with paraparesis	Shaw BA;	1996 Apr 11	DA - 19960412IS - 0028-4793 (Print)IS - 0028-4793 (Linking)LA - engPT - Case ReportsPT - Journal ArticleSB - AIMSB - IM	Adolescent;Clinical Medicine;complications;diagnosis;Disease;etiology;Humans;Kyphosis;Lumbar Vertebrae;Magnetic Resonance Imaging;Male;Medicine;Paraparesis;Paresis;pathology;radiography;Thoracic Vertebrae;Tuberculosis,Spinal;	958	959	N Engl J Med	334	15		Valley Children's Hospital, Fresno, CA 93703, USA	PM:8596597
	419	The zoonotic importance of Mycobacterium bovis	Moda G;Daborn CJ;Grange JM;Cosivi O;	1996 Apr	DA - 19961022IS - 0962-8479 (Print)IS - 0962-8479 (Linking)LA - engPT - Journal ArticlePT - ReviewSB - IM	Animal;Animals;Cattle;Developing Countries;Disease;epidemiology;Health;Humans;Incidence;Italy;Malnutrition;microbiology;Mycobacterium;Mycobacterium bovis;Paper;Population;Poverty;prevention & control;Public Health;Risk Factors;transmission;Tuberculosis;veterinary;Veterinary Public Health;Zoonoses;	103	108	Tuber Lung Dis	77	2	The zoonotic importance of Mycobacterium bovis has been the subject of renewed interest in the wake of the increasing incidence of tuberculosis in the human population. This paper considers some of the conditions under which transmission of M. bovis from animals to humans occurs and reviews current information on the global distribution of the disease. The paper highlights the particular threat p…	Veterinary Public Health Service, Torino, Italy	PM:8762842
	420	What's in a name ... TB or not TB?	Iseman MD;	1996 Apr	DA - 19961022IS - 0962-8479 (Print)IS - 0962-8479 (Linking)LA - engPT - CommentPT - EditorialSB - IM	classification;Humans;Mycobacterium bovis;Terminology as Topic;Tuberculosis;	102		Tuber Lung Dis	77	2			PM:8762841
[truncated: 783 more rows]

## Sheet: Table 2
	Technical Appendix 2 Table 2. Core dataset extracted from eligible records including data on disease frequency and mortality							Appendix Table 4. Core dataset extracted from eligible records including data on disease frequency and mortality														Appendix Table 4. Core dataset extracted from eligible records including data on disease frequency and mortality				Appendix Table 4. Core dataset extracted from eligible records including data on disease frequency and mortality
[truncated: 1,417 more rows]

## Sheet: Table 3
	Technical Appendix 2 Table 3. Description of variables used in Appendix Tables 3 and 4
[truncated: 39 more rows]
